# Supplementary material for: 1-Methyl-2-[(E)-2,4,5-trimeth­oxy­styr­yl]­pyridinium iodide
Source: Acta Crystallogr Sect E Struct Rep Online. 2010 Nov 6;66(Pt 12):o3098–9. doi: 10.1107/S1600536810043254 (PMC3011747; doi:10.1107/S1600536810043254)
Supplement: Supplementary file 2 [file e-66-o3098-Isup2.hkl]

# 
# h,k,l, Fc-squared, Fo-squared, sigma(Fo-squared) and status flag 
# 
data_I
_shelx_title ' cm9bm in P-1 (100K)' 
_shelx_refln_list_code          4 
_shelx_F_calc_maximum      281.79 
_exptl_crystal_F_000       412.00 
_reflns_d_resolution_high  0.7108 
 
loop_ 
 _symmetry_equiv_pos_as_xyz 
 'x, y, z' 
 '-x, -y, -z' 
 
_cell_length_a     8.9109 
_cell_length_b    10.3551 
_cell_length_c    10.8201 
_cell_angle_alpha 113.382 
_cell_angle_beta  109.243 
_cell_angle_gamma  96.831 
 
_shelx_F_squared_multiplier     1.000 
 
loop_ 
 _refln_index_h 
 _refln_index_k 
 _refln_index_l 
 _refln_F_squared_calc 
 _refln_F_squared_meas 
 _refln_F_squared_sigma 
 _refln_observed_status 
   1   0   0      851.70      920.70      8.91 o 
   2   0   0     1811.73     2099.99     19.30 o 
   3   0   0     2546.02     2407.18     23.41 o 
   4   0   0     9115.13     9766.67     89.25 o 
   5   0   0     1086.45     1126.07      9.78 o 
   6   0   0      783.73      809.16      7.59 o 
   7   0   0      825.89      818.42      8.26 o 
   8   0   0      655.18      680.56      8.92 o 
   9   0   0        4.07        6.76      1.64 o 
  10   0   0      100.59      108.16      5.64 o 
  11   0   0      419.65      421.78     10.25 o 
 -11   1   0       19.14       11.59      2.29 o 
 -10   1   0      459.69      468.99     10.31 o 
  -9   1   0     1050.37     1078.41     13.10 o 
  -8   1   0      158.95      149.88      3.09 o 
  -7   1   0      299.91      284.86      3.83 o 
  -6   1   0     2048.69     1958.72     17.04 o 
  -5   1   0     1034.27      867.26      8.01 o 
  -4   1   0      737.50      802.52      7.78 o 
  -3   1   0     3991.71     4301.95     41.32 o 
  -2   1   0    18500.81    20244.39    203.91 o 
  -1   1   0     1333.87     1340.13     19.01 o 
   0   1   0       32.88       34.43      1.76 o 
   1   1   0     2647.66     2764.26     33.01 o 
   2   1   0    79407.90    81636.92    802.31 o 
   3   1   0      213.65      195.08      2.59 o 
   4   1   0     2101.33     2387.94     22.21 o 
   5   1   0     2757.90     2706.76     19.18 o 
   6   1   0     2839.41     3019.61     23.54 o 
   7   1   0      140.80      149.52      3.74 o 
   8   1   0      552.80      557.07      9.80 o 
   9   1   0      377.01      408.02      8.37 o 
  10   1   0      140.04      167.47      5.41 o 
  11   1   0       18.46       18.29      3.08 o 
 -11   2   0      231.57      246.00      9.19 o 
 -10   2   0       84.73       86.24      3.58 o 
  -9   2   0       16.15       20.13      1.89 o 
  -8   2   0     1527.19     1525.84     15.28 o 
  -7   2   0     1819.65     1823.99     16.99 o 
  -6   2   0      116.71      115.74      1.90 o 
  -5   2   0     1734.78     1634.23     16.47 o 
  -4   2   0     4497.00     4215.58     46.45 o 
  -3   2   0      551.12      328.56      4.45 o 
  -2   2   0       65.75       75.29      1.74 o 
  -1   2   0     7007.18     8023.66     81.83 o 
   0   2   0    14482.62    17083.12    198.44 o 
   1   2   0      339.41      309.18      5.07 o 
   2   2   0      949.38      899.00      9.64 o 
   3   2   0     3334.90     3290.80     34.08 o 
   4   2   0    19453.95    22032.01    199.46 o 
   5   2   0        0.17        3.43      0.70 o 
   6   2   0     1633.57     1743.50     16.49 o 
   7   2   0     1646.64     1655.29     18.85 o 
   8   2   0      681.72      701.81     11.87 o 
   9   2   0        1.00        0.06      1.49 o 
  10   2   0      260.79      282.95      8.29 o 
 -11   3   0       67.15       69.66      3.79 o 
 -10   3   0      402.93      409.63      7.19 o 
  -9   3   0      459.51      456.50      6.36 o 
  -8   3   0       16.20       14.77      1.34 o 
  -7   3   0      384.70      365.70      4.32 o 
  -6   3   0     3561.11     3462.24     29.94 o 
  -5   3   0     2291.32     2221.08     31.69 o 
  -4   3   0       32.94       29.48      1.43 o 
  -3   3   0     4108.54     4059.31     52.01 o 
  -2   3   0     5859.07     5731.99     66.22 o 
  -1   3   0      235.23      131.49      1.88 o 
   0   3   0      517.21      528.18      6.91 o 
   1   3   0     5637.52     5877.53     82.31 o 
   2   3   0     5526.26     6251.57     89.30 o 
   3   3   0        1.85        0.62      0.54 o 
   4   3   0     1427.80     1400.14     13.50 o 
   5   3   0     2019.66     1976.81     17.68 o 
   6   3   0     4962.86     5297.74     66.46 o 
   7   3   0       66.41       71.78      2.63 o 
   8   3   0      946.28      954.66     14.91 o 
   9   3   0      708.61      722.07     14.44 o 
  10   3   0      117.87      118.81      5.96 o 
 -11   4   0      201.88      213.90      5.72 o 
 -10   4   0       27.37       31.29      2.56 o 
  -9   4   0      406.92      429.87      6.88 o 
  -8   4   0      973.67      972.87      9.51 o 
  -7   4   0      564.46      523.13      5.63 o 
  -6   4   0       59.53       66.17      1.55 o 
  -5   4   0     1696.39     1493.77     23.06 o 
  -4   4   0     5349.29     5155.06     43.69 o 
  -3   4   0     1941.21     1889.47     20.69 o 
  -2   4   0      761.08      789.17      8.35 o 
  -1   4   0     5748.29     6023.66     61.07 o 
   0   4   0     3611.77     3759.83     40.64 o 
   1   4   0       31.96       25.08      1.03 o 
   2   4   0     1299.74     1220.83     14.18 o 
   3   4   0     3044.15     3015.66     27.03 o 
   4   4   0     1202.09     1193.41     13.94 o 
   5   4   0       34.73       41.82      2.02 o 
   6   4   0      950.48      958.41     18.16 o 
   7   4   0      813.36      802.18     12.17 o 
   8   4   0     1197.29     1169.09     20.17 o 
   9   4   0       90.93      105.08      5.61 o 
 -11   5   0      144.12      148.85      4.85 o 
 -10   5   0       47.41       51.44      3.18 o 
  -9   5   0      373.22      375.13      6.01 o 
  -8   5   0      195.40      215.89      4.12 o 
  -7   5   0     1486.41     1540.33     14.39 o 
  -6   5   0     1258.10     1171.19     12.44 o 
  -5   5   0      294.90      241.84      3.09 o 
  -4   5   0      351.90      322.41      4.21 o 
  -3   5   0     4000.98     3645.88     31.17 o 
  -2   5   0     4378.41     4282.80     35.17 o 
  -1   5   0      431.10      440.71      5.55 o 
   0   5   0     1128.24     1073.29     11.12 o 
   1   5   0     4410.07     4380.85     43.79 o 
   2   5   0     1254.77     1254.15     14.43 o 
   3   5   0       18.15       13.40      1.60 o 
   4   5   0     1273.69     1216.57     15.49 o 
   5   5   0     1171.23     1124.48     15.63 o 
   6   5   0      102.81      104.96      3.46 o 
   7   5   0       67.01       75.23      3.34 o 
   8   5   0      408.02      441.33     10.59 o 
   9   5   0      224.53      247.26      7.91 o 
 -11   6   0       29.44       36.17      3.01 o 
 -10   6   0        2.92        0.51      1.32 o 
  -9   6   0      545.48      548.88      7.79 o 
  -8   6   0       61.20       58.64      2.41 o 
  -7   6   0      535.74      512.49      6.54 o 
  -6   6   0      746.08      749.68      8.44 o 
  -5   6   0     3586.73     3546.29     31.50 o 
  -4   6   0      635.23      496.65      5.00 o 
  -3   6   0        4.90        1.75      0.64 o 
  -2   6   0      761.46      712.19      6.81 o 
  -1   6   0     4530.82     4342.86     43.19 o 
   0   6   0     1900.38     1889.44     18.70 o 
   1   6   0        3.19        2.70      0.60 o 
   2   6   0     1132.27     1070.87     13.92 o 
   3   6   0     2042.61     1914.76     23.06 o 
   4   6   0      247.38      234.39      5.52 o 
   5   6   0       82.18       76.94      3.27 o 
   6   6   0      713.54      718.68     12.32 o 
   7   6   0      301.35      306.59      6.68 o 
   8   6   0        0.08       -0.78      1.54 o 
 -11   7   0      150.95      153.50      6.30 o 
 -10   7   0      404.55      417.04      7.40 o 
  -9   7   0       60.86       69.23      3.10 o 
  -8   7   0      129.09      130.92      3.72 o 
  -7   7   0     1442.29     1434.41     13.96 o 
  -6   7   0        5.20        7.32      0.83 o 
  -5   7   0      506.49      514.68      5.76 o 
  -4   7   0     1488.69     1452.02     12.87 o 
  -3   7   0     5261.60     5176.17     41.41 o 
  -2   7   0       76.95       42.10      1.43 o 
  -1   7   0      189.49      221.02      3.88 o 
   0   7   0      967.14      936.23     10.78 o 
   1   7   0     2870.90     2763.88     29.77 o 
   2   7   0      437.82      431.88      7.09 o 
   3   7   0      136.88      114.50      5.49 o 
   4   7   0      709.45      677.41     14.78 o 
   5   7   0      659.81      621.88     10.18 o 
   6   7   0       18.78       14.00      1.88 o 
   7   7   0       65.41       70.77      3.69 o 
 -11   8   0       41.63       42.17      3.40 o 
 -10   8   0      139.07      136.38      3.84 o 
  -9   8   0      462.94      472.38      7.50 o 
  -8   8   0      500.02      505.84      7.93 o 
  -7   8   0       50.14       62.98      2.48 o 
  -6   8   0      549.93      515.54      6.44 o 
  -5   8   0     2471.47     2440.89     22.00 o 
  -4   8   0      129.57      158.33      2.93 o 
  -3   8   0      223.41      241.57      4.04 o 
  -2   8   0     1609.73     1602.09     15.89 o 
  -1   8   0     4626.71     4721.46     46.62 o 
   0   8   0       33.72       49.05      3.22 o 
   1   8   0      573.38      590.13      9.02 o 
   2   8   0      595.91      554.42      9.89 o 
   3   8   0     1168.24     1135.07     17.33 o 
   4   8   0       39.15       36.80      2.91 o 
   5   8   0      159.79      162.73      4.77 o 
   6   8   0      294.05      316.63      7.37 o 
   7   8   0      145.64      145.12      5.38 o 
 -10   9   0      463.89      466.04      8.43 o 
  -9   9   0        5.73        9.97      1.80 o 
  -8   9   0      607.36      598.51      8.76 o 
  -7   9   0      879.42      892.48     10.73 o 
  -6   9   0      334.01      344.75      5.33 o 
  -5   9   0        4.15        8.98      1.21 o 
  -4   9   0     1052.90     1003.86     11.38 o 
  -3   9   0     2575.49     2552.70     26.80 o 
  -2   9   0      462.06      493.15      8.99 o 
  -1   9   0       21.92       25.63      1.92 o 
   0   9   0     1123.78     1146.31     17.41 o 
   1   9   0     2567.94     2606.38     34.65 o 
   2   9   0      194.40      194.02      5.49 o 
   3   9   0      641.50      621.05     11.39 o 
   4   9   0      236.79      236.02      5.80 o 
   5   9   0      277.42      283.09      6.68 o 
   6   9   0        0.48        1.31      1.90 o 
 -10  10   0      167.40      161.44      4.89 o 
  -9  10   0     1022.30     1021.57     14.33 o 
  -8  10   0      463.56      485.60     10.05 o 
  -7  10   0       38.00       39.76      2.46 o 
  -6  10   0     1265.70     1274.22     15.10 o 
  -5  10   0     1059.14     1093.42     12.92 o 
  -4  10   0       70.97       78.19      3.05 o 
  -3  10   0       36.40       36.02      2.45 o 
  -2  10   0     1111.82     1115.65     22.19 o 
  -1  10   0     1639.50     1653.57     29.98 o 
   0  10   0      604.83      587.88     10.66 o 
   1  10   0       14.33       16.66      2.20 o 
   2  10   0      569.00      601.86     11.26 o 
   3  10   0      951.82      915.62     15.50 o 
   4  10   0      230.42      201.43      5.60 o 
  -9  11   0       35.30       34.10      3.10 o 
  -8  11   0      453.71      461.46      9.13 o 
  -7  11   0     1190.11     1218.18     16.25 o 
  -6  11   0      262.39      282.84      5.59 o 
  -5  11   0      274.22      280.41      6.37 o 
  -4  11   0     1544.84     1577.26     24.73 o 
  -3  11   0      802.31      825.55     14.91 o 
  -2  11   0        2.44        1.02      1.75 o 
  -1  11   0      178.89      194.18     13.75 o 
   0  11   0      718.05      712.39     16.32 o 
   1  11   0      641.19      647.21     13.83 o 
   2  11   0      462.46      414.35      9.26 o 
   3  11   0       43.78       65.40      3.70 o 
  -8  12   0       27.27       32.65      3.45 o 
  -7  12   0      154.63      147.74      4.80 o 
  -6  12   0      708.24      753.90     12.66 o 
  -5  12   0      932.59      960.09     17.19 o 
  -4  12   0       65.53       73.12      8.47 o 
  -3  12   0      588.37      590.29     14.39 o 
  -2  12   0     1199.49     1218.08     24.44 o 
  -1  12   0      362.46      365.42     10.92 o 
   0  12   0       56.15       58.50      5.08 o 
   1  12   0      251.39      262.58      9.40 o 
  -5  13   0      295.21      276.38     10.74 o 
  -4  13   0      711.45      745.17     17.34 o 
  -3  13   0      461.70      462.53     12.77 o 
  -2  13   0        0.44        1.23      2.42 o 
  -1  13   0      666.59      699.03     17.04 o 
   0 -13   1       29.70       30.06      5.03 o 
   1 -13   1      137.25      152.67      8.28 o 
   2 -13   1      460.21      494.61     13.28 o 
   3 -13   1      105.95      110.52      6.38 o 
   4 -13   1        0.52        4.90      2.61 o 
   5 -13   1      480.27      463.28     12.41 o 
   6 -13   1      219.32      239.67      6.32 o 
  -2 -12   1        0.49        1.46      2.57 o 
  -1 -12   1      331.18      346.19      9.55 o 
   0 -12   1      834.81      873.70     19.21 o 
   1 -12   1      234.93      232.79      8.31 o 
   2 -12   1        0.59        3.02      2.19 o 
   3 -12   1      412.99      425.59     15.49 o 
   4 -12   1      607.10      601.71     12.14 o 
   5 -12   1       28.91       36.73      2.88 o 
   6 -12   1       34.24       39.50      2.72 o 
   7 -12   1      522.95      529.12      9.07 o 
   8 -12   1      181.03      195.00      5.83 o 
  -4 -11   1       79.94       57.84      4.58 o 
  -3 -11   1      233.47      242.96      7.81 o 
  -2 -11   1      826.58      859.65     14.79 o 
  -1 -11   1      458.91      482.07     12.44 o 
   0 -11   1      147.17      156.44      6.54 o 
   1 -11   1      844.48      838.84     32.63 o 
   2 -11   1     1318.92     1350.77     22.54 o 
   3 -11   1      189.33      186.92      5.32 o 
   4 -11   1      125.79      142.83      4.37 o 
   5 -11   1      678.02      688.95      9.55 o 
   6 -11   1      508.38      512.90      7.95 o 
   7 -11   1        1.71        0.78      1.50 o 
   8 -11   1      118.30      132.09      4.51 o 
   9 -11   1      350.37      362.85      8.68 o 
  -5 -10   1      501.93      464.27     10.13 o 
  -4 -10   1      596.51      615.53     13.43 o 
  -3 -10   1      136.66      136.72      4.86 o 
  -2 -10   1      535.89      540.16     10.32 o 
  -1 -10   1      699.81      713.08     12.22 o 
   0 -10   1     1576.48     1626.57     23.04 o 
   1 -10   1      386.16      399.17      7.79 o 
   2 -10   1     1119.20     1121.40     19.15 o 
   3 -10   1     1345.41     1377.53     16.95 o 
   4 -10   1     1320.36     1329.32     13.85 o 
   5 -10   1       76.94       69.33      2.61 o 
   6 -10   1      440.42      470.62      6.97 o 
   7 -10   1      702.53      724.88     10.67 o 
   8 -10   1      254.21      238.56      9.32 o 
   9 -10   1       42.73       47.07      2.82 o 
  10 -10   1      146.71      156.91      4.89 o 
  -6  -9   1      346.58      367.28      8.71 o 
  -5  -9   1      337.39      317.17      8.73 o 
  -4  -9   1        1.33        0.75      1.44 o 
  -3  -9   1     1270.00     1244.25     18.77 o 
  -2  -9   1     1512.46     1524.51     21.86 o 
  -1  -9   1       49.39       37.74      2.65 o 
   0  -9   1     2242.12     2405.05     29.18 o 
   1  -9   1     1115.16     1094.18     14.29 o 
   2  -9   1     2026.15     2063.81     21.73 o 
   3  -9   1      143.54      140.59      2.93 o 
   4  -9   1     3159.11     3271.45     28.74 o 
   5  -9   1     1368.50     1375.31     13.53 o 
   6  -9   1      753.67      749.45      8.40 o 
   7  -9   1        2.30        1.51      1.02 o 
   8  -9   1      614.77      643.90      9.21 o 
   9  -9   1      484.14      500.90     10.58 o 
  10  -9   1       63.97       60.04      2.86 o 
  -7  -8   1      448.19      412.97      9.31 o 
  -6  -8   1       12.22        7.82      2.01 o 
  -5  -8   1      320.29      305.84      7.76 o 
  -4  -8   1     1019.41      994.21     15.58 o 
  -3  -8   1      269.33      242.20      5.86 o 
  -2  -8   1      151.07      149.88      4.32 o 
  -1  -8   1     2347.80     2313.06     29.26 o 
   0  -8   1     2735.68     2766.05     29.86 o 
   1  -8   1       28.83       37.55      1.69 o 
   2  -8   1     5952.25     6349.05     53.24 o 
   3  -8   1      981.57      860.65      8.35 o 
   4  -8   1     1478.96     1441.75     12.97 o 
   5  -8   1        0.60        1.53      0.81 o 
   6  -8   1     4727.52     4812.77     42.81 o 
   7  -8   1      885.62      911.22     11.02 o 
   8  -8   1      195.81      199.98      4.75 o 
   9  -8   1       19.50       28.56      2.29 o 
  10  -8   1      511.95      515.95      8.71 o 
  -8  -7   1       63.28       59.36      4.10 o 
  -7  -7   1      428.15      423.16     10.15 o 
  -6  -7   1      359.48      358.00      7.12 o 
  -5  -7   1      540.57      519.96      9.63 o 
  -4  -7   1      209.58      193.47      5.64 o 
  -3  -7   1     1093.96     1012.12     15.12 o 
  -2  -7   1     2168.13     2111.96     26.61 o 
  -1  -7   1       21.93       21.82      1.57 o 
   0  -7   1      891.06      836.98     10.58 o 
   1  -7   1     3221.81     3255.94     32.90 o 
   2  -7   1     2985.93     3042.03     23.20 o 
   3  -7   1      469.16      463.34      4.87 o 
   4  -7   1     9253.05     9594.03     72.17 o 
   5  -7   1      497.29      405.65      4.80 o 
   6  -7   1      471.32      447.54      6.28 o 
   7  -7   1       79.56       84.50      2.81 o 
   8  -7   1     4227.91     4168.40     44.68 o 
   9  -7   1      382.42      381.09      6.75 o 
  10  -7   1        6.20        6.61      1.82 o 
  11  -7   1       55.08       64.12      3.89 o 
  -9  -6   1      133.71      151.48      7.31 o 
  -8  -6   1      425.37      445.95      9.26 o 
  -7  -6   1      262.47      277.84      8.04 o 
  -6  -6   1      436.14      431.06      8.42 o 
  -5  -6   1     1479.89     1446.84     20.53 o 
  -4  -6   1      828.13      764.84     12.02 o 
  -3  -6   1      331.47      343.96      5.85 o 
  -2  -6   1     1161.09     1148.19     13.61 o 
  -1  -6   1     2157.00     2080.05     21.62 o 
   0  -6   1     3459.06     3617.27     38.44 o 
   1  -6   1      279.35      280.67      3.51 o 
   2  -6   1     2280.32     1978.01     16.86 o 
   3  -6   1     2771.46     2651.26     19.75 o 
   4  -6   1     1878.19     1873.75     15.60 o 
   5  -6   1     1094.67     1082.94     12.49 o 
   6  -6   1     8403.93     8557.77     77.15 o 
   7  -6   1      130.50      106.91      2.73 o 
   8  -6   1       16.81       14.27      1.58 o 
   9  -6   1      195.42      201.82      4.74 o 
  10  -6   1     2460.01     2402.41     29.10 o 
  11  -6   1      108.77      122.13      4.97 o 
  -9  -5   1       97.45      108.11      6.75 o 
  -8  -5   1        4.01       -0.15      1.25 o 
  -7  -5   1      558.50      557.29     11.22 o 
  -6  -5   1      883.54      877.57     14.19 o 
  -5  -5   1      257.90      288.19      6.02 o 
  -4  -5   1     2114.92     2210.12     26.30 o 
  -3  -5   1     3632.00     3510.82     53.51 o 
  -2  -5   1     1072.40      926.82     12.05 o 
  -1  -5   1        2.78       11.90      1.29 o 
   0  -5   1     3102.48     3199.18     34.97 o 
   1  -5   1     2301.30     2061.00     19.38 o 
   2  -5   1     3524.98     4083.42     37.14 o 
   3  -5   1     1213.56     1122.06     11.16 o 
   4  -5   1     2932.53     2491.08     21.95 o 
   5  -5   1     1489.35     1350.25     21.31 o 
   6  -5   1      502.83      509.50      6.15 o 
   7  -5   1     1226.79     1237.90     12.55 o 
   8  -5   1     4872.26     4933.70     44.01 o 
   9  -5   1        6.63        7.19      1.25 o 
  10  -5   1       49.38       49.55      3.26 o 
  11  -5   1      197.32      214.99      6.54 o 
 -10  -4   1        0.95        1.03      2.34 o 
  -9  -4   1       39.87       52.03      5.00 o 
  -8  -4   1      231.99      247.03      6.35 o 
  -7  -4   1       83.08       88.21      3.09 o 
  -6  -4   1       51.64       39.00      2.38 o 
  -5  -4   1     1605.49     1472.73     21.40 o 
  -4  -4   1     1214.87     1186.40     15.01 o 
  -3  -4   1       79.27      118.62      2.48 o 
  -2  -4   1     6968.97     7589.29     88.74 o 
  -1  -4   1     6623.03     6884.04     89.04 o 
   0  -4   1      496.31      431.10      6.11 o 
   1  -4   1      654.70      580.36      6.39 o 
   2  -4   1     4721.64     4567.89     40.02 o 
   3  -4   1     1808.87     1478.03     16.13 o 
   4  -4   1     1011.09     1142.72     11.35 o 
   5  -4   1     1393.70     1232.49     12.44 o 
   6  -4   1     1960.36     1802.45     16.60 o 
   7  -4   1      619.08      600.42      7.08 o 
   8  -4   1       17.91       21.33      1.41 o 
   9  -4   1      889.41      889.15     11.37 o 
  10  -4   1     2046.62     1988.66     25.38 o 
  11  -4   1       11.06        7.03      1.98 o 
 -10  -3   1      314.11      314.16      9.74 o 
  -9  -3   1       48.93       49.47      3.70 o 
  -8  -3   1       61.53       70.78      3.66 o 
  -7  -3   1      215.26      212.08      4.43 o 
  -6  -3   1      527.75      497.44      5.85 o 
  -5  -3   1        0.33        4.05      0.65 o 
  -4  -3   1      246.46      112.32      1.91 o 
  -3  -3   1     3271.29     3082.85     30.43 o 
  -2  -3   1      992.26      927.87     25.72 o 
  -1  -3   1      150.72      124.59      3.24 o 
   0  -3   1    15857.81    18011.92    193.43 o 
   1  -3   1     7304.87     8078.70     82.43 o 
   2  -3   1        0.46        1.40      1.23 o 
   3  -3   1     2085.10     1859.01     20.22 o 
   4  -3   1     4236.38     3934.58     50.31 o 
   5  -3   1     1037.07      972.88      9.49 o 
   6  -3   1       18.90       23.93      1.15 o 
   7  -3   1      954.65      888.80      8.67 o 
   8  -3   1      834.82      841.03      9.34 o 
   9  -3   1      172.31      175.88      4.12 o 
  10  -3   1       17.90       19.36      2.07 o 
  11  -3   1      450.61      442.91      9.53 o 
 -11  -2   1        0.08        0.45      1.90 o 
 -10  -2   1      100.74      103.88      5.25 o 
  -9  -2   1      275.46      278.17      6.58 o 
  -8  -2   1      768.38      753.91     11.05 o 
  -7  -2   1        4.82        5.94      1.33 o 
  -6  -2   1      594.03      499.78      6.26 o 
  -5  -2   1      588.92      476.79      5.62 o 
  -4  -2   1      535.58      472.22      5.56 o 
  -3  -2   1      239.93      210.49      2.83 o 
  -2  -2   1      132.69       19.96      0.75 o 
  -1  -2   1     4785.12     5206.91     84.96 o 
   0  -2   1      207.97      242.53      3.13 o 
   1  -2   1     1577.06     1599.78     18.50 o 
   2  -2   1    14984.35    16710.25    271.80 o 
   3  -2   1     3791.91     4080.71     50.77 o 
   4  -2   1      137.18      119.82      1.90 o 
   5  -2   1     2603.55     2487.50     22.21 o 
   6  -2   1     2208.23     2110.01     18.32 o 
   7  -2   1      292.86      302.91      4.13 o 
   8  -2   1       59.59       60.95      2.27 o 
   9  -2   1      431.52      434.07      6.93 o 
  10  -2   1      242.67      260.99      6.67 o 
  11  -2   1       33.25       37.60      3.31 o 
 -11  -1   1      244.09      256.98      7.83 o 
 -10  -1   1      384.62      392.09      8.34 o 
  -9  -1   1       60.31       63.40      3.43 o 
  -8  -1   1      666.65      664.00     10.16 o 
  -7  -1   1      838.51      813.78      7.84 o 
  -6  -1   1     1258.62     1329.09     12.00 o 
  -5  -1   1       97.09       54.15      1.35 o 
  -4  -1   1     1803.72     1442.52     15.83 o 
  -3  -1   1      938.70      772.28      7.30 o 
  -2  -1   1       87.86       51.17      0.99 o 
  -1  -1   1     1283.36     1468.74     19.73 o 
   0  -1   1      305.65      679.44      7.48 o 
   1  -1   1     5417.77     6549.29     89.36 o 
   2  -1   1       67.46       41.21      1.07 o 
   3  -1   1     3487.69     3384.23     31.90 o 
   4  -1   1     5354.32     5214.71     43.03 o 
   5  -1   1      970.12      958.84      8.50 o 
   6  -1   1      294.99      277.27      3.33 o 
   7  -1   1     1757.58     1776.31     17.19 o 
   8  -1   1      742.06      756.35     10.47 o 
   9  -1   1       39.37       44.57      3.26 o 
  10  -1   1      112.40      110.16      5.34 o 
  11  -1   1      134.13      157.81      5.67 o 
 -11   0   1      182.32      180.24      5.64 o 
 -10   0   1      199.63      212.55      5.76 o 
  -9   0   1      608.61      626.38      9.16 o 
  -8   0   1      511.99      513.15      5.68 o 
  -7   0   1      593.99      626.36      6.60 o 
  -6   0   1     2406.42     2372.11     20.19 o 
  -5   0   1     1608.87     1498.00     16.01 o 
  -4   0   1      951.58     1139.41     12.49 o 
  -3   0   1      748.94      585.68      7.25 o 
  -2   0   1     1872.89     1703.37     18.95 o 
  -1   0   1     2654.26     2923.05     31.61 o 
   0   0   1      460.45      584.20      8.32 o 
   1   0   1     4611.96     5204.83     59.16 o 
   3   0   1     2850.99     3249.76     32.16 o 
   4   0   1      287.51      220.55      2.80 o 
   5   0   1     3116.77     3025.55     22.63 o 
   6   0   1     1514.67     1465.80     12.16 o 
   7   0   1       82.54       78.55      2.18 o 
   8   0   1      302.34      289.81      6.03 o 
   9   0   1      786.46      782.85     16.84 o 
  10   0   1      176.20      186.21      6.43 o 
 -11   1   1      361.15      378.71      8.27 o 
 -10   1   1      129.63      135.58      3.88 o 
  -9   1   1      751.15      798.66      9.27 o 
  -8   1   1      839.78      870.12      8.87 o 
  -7   1   1      985.21      961.54      9.29 o 
  -6   1   1      240.96      251.40      3.23 o 
  -5   1   1     2411.19     2464.95     26.71 o 
  -4   1   1     5776.97     5698.43     49.73 o 
  -3   1   1     3191.02     3223.31     36.70 o 
  -2   1   1      149.96      147.81      2.10 o 
  -1   1   1     2258.85     2470.05     33.20 o 
   0   1   1      884.73      865.38      9.68 o 
   1   1   1     3932.42     4785.85     70.40 o 
   2   1   1     1628.21     1777.17     17.42 o 
   3   1   1     5295.76     5262.48     48.54 o 
   4   1   1      588.78     1124.37      9.78 o 
   5   1   1      669.85      716.97      6.06 o 
   6   1   1      315.68      285.80      3.99 o 
   7   1   1     1560.74     1577.39     17.07 o 
   8   1   1      317.99      316.20      7.03 o 
   9   1   1        2.44        1.52      1.48 o 
  10   1   1      155.40      152.55      7.54 o 
 -12   2   1      116.90      115.86      5.69 o 
 -11   2   1       64.42       72.68      3.71 o 
 -10   2   1      398.35      395.87      6.91 o 
  -9   2   1      754.96      749.47      8.85 o 
  -8   2   1       58.27       54.34      1.81 o 
  -7   2   1     2557.46     2854.41     22.90 o 
  -6   2   1     2145.12     2044.58     16.50 o 
  -5   2   1      889.38      749.58      7.87 o 
  -4   2   1      111.21      109.78      1.76 o 
  -3   2   1     5466.25     5679.89     58.54 o 
  -2   2   1     7863.55     8162.07     98.36 o 
  -1   2   1     3765.09     4196.78     45.56 o 
   0   2   1     2542.93     2926.66     37.03 o 
   1   2   1     3605.34     3705.98     72.00 o 
   2   2   1      592.63      488.48      9.67 o 
   3   2   1     1489.94     1793.90     18.51 o 
   4   2   1     1635.00     1675.96     13.99 o 
   5   2   1     3087.57     3073.27     25.93 o 
   6   2   1      460.85      564.10      7.45 o 
   7   2   1       81.63       78.92      2.90 o 
   8   2   1      161.01      162.31      5.10 o 
   9   2   1      548.47      556.66     12.01 o 
  10   2   1       35.01       37.86      3.36 o 
 -12   3   1      433.39      471.19      9.16 o 
 -11   3   1      191.51      203.49      5.49 o 
 -10   3   1      128.35      122.54      3.74 o 
  -9   3   1      412.20      436.21      6.07 o 
  -8   3   1     1101.85     1077.94     10.48 o 
  -7   3   1     1095.95     1061.60      9.71 o 
  -6   3   1       28.22       40.39      1.50 o 
  -5   3   1     6194.35     6864.98     63.14 o 
  -4   3   1     3399.90     2996.12     27.78 o 
  -3   3   1      228.78      107.50      2.43 o 
  -2   3   1     1958.13     2211.63     22.73 o 
  -1   3   1     6847.68     7608.27     82.79 o 
   0   3   1     4606.18     4874.77     61.35 o 
   1   3   1      875.82     1043.78     15.47 o 
   2   3   1     2642.88     2688.31     34.75 o 
   3   3   1     2784.79     2716.82     28.31 o 
   4   3   1      150.80      100.63      2.18 o 
   5   3   1      249.25      276.06      4.49 o 
   6   3   1     1008.10     1014.28     12.74 o 
   7   3   1     1289.05     1265.65     16.70 o 
   8   3   1      445.72      378.02      7.05 o 
   9   3   1        1.45       -0.18      1.91 o 
 -12   4   1       11.67       13.64      2.79 o 
 -11   4   1      107.89      106.36      4.40 o 
 -10   4   1     1025.07     1027.38     14.63 o 
  -9   4   1      285.30      279.73      4.96 o 
  -8   4   1       37.58       30.90      1.28 o 
  -7   4   1     1520.44     1587.53     13.90 o 
  -6   4   1     1743.84     1629.40     18.90 o 
  -5   4   1      941.71      868.14     10.15 o 
  -4   4   1      666.86      712.97      9.36 o 
  -3   4   1     9295.27     9894.37    111.65 o 
  -2   4   1     3013.15     2679.39     28.08 o 
  -1   4   1       42.16      129.32      2.45 o 
   0   4   1     3959.42     4599.95     49.49 o 
   1   4   1     4188.62     4317.32     45.77 o 
   2   4   1     1467.20     1464.95     18.23 o 
   3   4   1       19.58       36.89      1.86 o 
   4   4   1     1975.10     1904.88     22.41 o 
   5   4   1     1253.11     1184.01     14.36 o 
   6   4   1        2.71        3.41      1.32 o 
   7   4   1       10.74       10.52      1.62 o 
   8   4   1      453.34      471.33     11.85 o 
   9   4   1      404.02      397.57     10.37 o 
 -11   5   1      454.93      463.92      9.89 o 
 -10   5   1       32.43       29.46      2.33 o 
  -9   5   1      514.89      530.67      7.50 o 
  -8   5   1     1701.27     1686.77     16.76 o 
  -7   5   1      217.38      195.25      3.47 o 
  -6   5   1       32.14       32.92      1.60 o 
  -5   5   1     3510.95     3480.15     36.04 o 
  -4   5   1     1507.13     1216.98     11.74 o 
  -3   5   1      297.61      255.67      3.22 o 
  -2   5   1     1972.77     2136.95     23.45 o 
  -1   5   1     7580.32     8161.24     76.36 o 
   0   5   1     1427.65     1352.42     13.67 o 
   1   5   1      416.36      499.98      6.33 o 
   2   5   1     3337.52     3452.74     44.94 o 
   3   5   1     1960.60     1925.23     23.13 o 
   4   5   1      253.67      239.63      4.59 o 
   5   5   1       67.52       62.93      3.13 o 
   6   5   1      982.40      966.76     12.76 o 
   7   5   1      377.97      376.83      8.15 o 
   8   5   1       10.25        7.84      1.94 o 
 -11   6   1      341.46      337.30      8.25 o 
 -10   6   1      453.45      466.09      8.31 o 
  -9   6   1      560.85      553.92      9.24 o 
  -8   6   1      443.68      447.55      5.85 o 
  -7   6   1     1312.83     1302.70     12.72 o 
  -6   6   1     2078.19     1987.45     18.01 o 
  -5   6   1        6.28        5.15      0.82 o 
  -4   6   1      386.44      321.49      3.94 o 
  -3   6   1     4205.58     4134.17     33.47 o 
  -2   6   1      946.04      793.88      9.09 o 
  -1   6   1        1.06        6.67      0.77 o 
   0   6   1     2434.73     2580.71     23.59 o 
   1   6   1     3915.16     3977.56     41.70 o 
   2   6   1      339.49      321.34      5.78 o 
   3   6   1      754.64      760.56     10.08 o 
   4   6   1     1628.96     1578.59     19.82 o 
   5   6   1      695.24      659.58     10.53 o 
   6   6   1        7.53        6.93      1.69 o 
   7   6   1      134.92      130.29      5.33 o 
   8   6   1      339.34      356.59     10.12 o 
 -11   7   1      157.18      172.47      5.86 o 
 -10   7   1      204.82      186.10      4.72 o 
  -9   7   1      829.37      827.54     11.63 o 
  -8   7   1      526.86      533.35      7.80 o 
  -7   7   1      337.56      327.44      4.76 o 
  -6   7   1     1364.31     1366.11     15.03 o 
  -5   7   1     1875.85     1828.73     16.87 o 
  -4   7   1     1790.64     1786.46     17.03 o 
  -3   7   1      258.95      293.17      4.71 o 
  -2   7   1      847.91      786.57      8.39 o 
  -1   7   1     2591.44     2485.53     25.46 o 
   0   7   1      377.92      348.37      5.52 o 
   1   7   1      172.25      167.04      3.98 o 
   2   7   1     1786.04     1788.60     22.10 o 
   3   7   1     1375.78     1331.25     16.11 o 
   4   7   1       24.07       25.22      2.21 o 
   5   7   1      686.10      632.19     10.53 o 
   6   7   1      625.70      624.59     10.78 o 
   7   7   1      155.34      150.09      5.24 o 
 -11   8   1       56.25       62.60      2.81 o 
 -10   8   1      394.85      398.62      8.01 o 
  -9   8   1      125.28      130.33      3.98 o 
  -8   8   1      620.88      595.33      8.63 o 
  -7   8   1     1403.40     1382.69     16.04 o 
  -6   8   1      365.27      392.43      5.32 o 
  -5   8   1       17.95       23.19      1.46 o 
  -4   8   1     2068.07     2043.18     20.43 o 
  -3   8   1     1565.52     1522.66     16.83 o 
  -2   8   1      929.50      900.88     11.73 o 
  -1   8   1      934.94      976.82     12.20 o 
   0   8   1      880.62      855.25     11.97 o 
   1   8   1      852.61      823.19     11.80 o 
   2   8   1       76.65       81.96      3.83 o 
   3   8   1      254.64      241.44      5.60 o 
   4   8   1      975.17      972.69     14.44 o 
   5   8   1      316.63      317.36      7.02 o 
   6   8   1        3.61        1.14      1.65 o 
 -10   9   1      205.24      195.07      5.22 o 
  -9   9   1      168.01      162.30      4.62 o 
  -8   9   1      385.29      388.76      7.22 o 
  -7   9   1       18.67       27.45      2.24 o 
  -6   9   1     1021.85      984.36     12.49 o 
  -5   9   1     1549.28     1541.08     16.42 o 
  -4   9   1      144.64      164.01      3.76 o 
  -3   9   1      182.65      178.23      4.16 o 
  -2   9   1     1815.85     1809.04     26.79 o 
  -1   9   1      681.22      677.10     11.41 o 
   0   9   1      371.78      374.76      7.30 o 
   1   9   1     1311.98     1266.08     19.03 o 
   2   9   1      561.58      564.05     10.04 o 
   3   9   1      100.06      113.34      4.09 o 
   4   9   1        5.63        1.93      1.62 o 
   5   9   1      165.26      170.88      5.30 o 
 -10  10   1      267.16      291.55      8.74 o 
  -9  10   1       19.87       22.48      2.61 o 
  -8  10   1      472.28      448.94      8.17 o 
  -7  10   1      282.22      266.85      5.89 o 
  -6  10   1      214.77      225.62      5.23 o 
  -5  10   1       34.40       29.18      2.55 o 
  -4  10   1     1004.63     1010.01     13.46 o 
  -3  10   1     1075.80     1074.52     23.06 o 
  -2  10   1       28.52       34.96      3.71 o 
  -1  10   1      652.56      655.37     12.60 o 
   0  10   1     1030.68     1060.19     21.57 o 
   1  10   1      102.96      122.48      4.73 o 
   2  10   1      130.75      116.92      4.39 o 
   3  10   1     1050.42     1001.22     15.21 o 
   4  10   1      247.92      269.06      6.72 o 
  -9  11   1      126.03      126.91      5.37 o 
  -8  11   1      194.50      196.00      7.50 o 
  -7  11   1        4.54        2.87      1.73 o 
  -6  11   1      672.58      663.47     11.37 o 
  -5  11   1      274.98      266.26      7.83 o 
  -4  11   1       43.59       51.06      4.50 o 
  -3  11   1      198.48      207.46      7.02 o 
  -2  11   1      635.30      671.81     13.17 o 
  -1  11   1      453.53      462.64     12.33 o 
   0  11   1        0.03        2.55      2.35 o 
   1  11   1      721.60      695.22     14.80 o 
   2  11   1      415.10      456.15     11.41 o 
  -7  12   1      135.78      151.16      5.29 o 
  -6  12   1       66.87       64.88      4.75 o 
  -5  12   1       79.40       85.45      6.05 o 
  -4  12   1      629.10      630.22     15.29 o 
  -3  12   1      139.02      133.96      9.66 o 
  -2  12   1        1.02        4.17      3.21 o 
  -1  12   1      273.90      298.22      9.93 o 
   0  12   1      284.73      317.09     10.48 o 
   3 -14   2      613.24      611.43     17.34 o 
  -1 -13   2      113.24      126.21      8.76 o 
   0 -13   2      433.27      457.97     16.17 o 
   1 -13   2      658.40      686.12     16.35 o 
   2 -13   2       25.40       27.14      3.77 o 
   3 -13   2      450.80      478.46     12.73 o 
   4 -13   2      748.45      771.76     17.46 o 
   5 -13   2      355.01      373.43      9.74 o 
   6 -13   2       51.31       57.17      3.51 o 
  -3 -12   2      103.44      105.30      5.94 o 
  -2 -12   2      566.36      588.73     16.40 o 
  -1 -12   2      380.22      406.74     13.67 o 
   0 -12   2       50.56       53.53      4.61 o 
   1 -12   2      416.09      427.16     11.48 o 
   2 -12   2      650.85      675.79     15.51 o 
   3 -12   2      441.78      457.20     11.87 o 
   4 -12   2      189.72      195.91      6.46 o 
   5 -12   2      740.87      769.03     13.78 o 
   6 -12   2      706.02      717.55     11.57 o 
   7 -12   2      111.99      109.30      5.13 o 
   8 -12   2      136.55      137.89      5.15 o 
  -5 -11   2       15.82        5.55      2.17 o 
  -4 -11   2      515.66      544.63     12.67 o 
  -3 -11   2      643.07      636.36     13.69 o 
  -2 -11   2      251.99      215.66      7.31 o 
  -1 -11   2      388.66      414.62     10.91 o 
   0 -11   2     1113.87     1172.68     23.03 o 
   1 -11   2      356.71      382.86      9.66 o 
   2 -11   2      301.24      306.18      7.84 o 
   3 -11   2      787.72      806.88     14.47 o 
   4 -11   2      612.35      635.29      9.36 o 
   5 -11   2      134.24      132.24      3.90 o 
   6 -11   2      445.88      447.41      9.55 o 
   7 -11   2      760.25      775.50     15.78 o 
   8 -11   2      404.55      419.73      7.73 o 
   9 -11   2       10.33        7.45      1.93 o 
  -6 -10   2      356.61      365.47     10.07 o 
  -5 -10   2      248.16      246.61      7.81 o 
  -4 -10   2       22.86       17.89      2.80 o 
  -3 -10   2        5.49        8.44      2.15 o 
  -2 -10   2     1482.92     1488.22     21.66 o 
  -1 -10   2      760.04      754.52     12.56 o 
   0 -10   2      111.48      108.60      3.62 o 
   1 -10   2      922.83      970.73     13.68 o 
   2 -10   2     1417.26     1508.57     16.76 o 
   3 -10   2      165.26      159.13      3.65 o 
   4 -10   2      674.80      724.13      9.02 o 
   5 -10   2      940.95      963.69     11.34 o 
   6 -10   2      314.98      320.45      5.46 o 
   7 -10   2        0.44        0.39      1.23 o 
   8 -10   2      542.06      543.77      8.41 o 
   9 -10   2      516.03      527.34      8.54 o 
  -7  -9   2       17.69       20.73      2.66 o 
  -6  -9   2       16.79       14.51      2.67 o 
  -5  -9   2      547.58      535.16     11.89 o 
  -4  -9   2     1094.57     1034.90     18.57 o 
  -3  -9   2      216.24      202.81      5.41 o 
  -2  -9   2       37.17       37.49      2.64 o 
  -1  -9   2       98.22       98.08      3.33 o 
   0  -9   2     2732.38     2792.57     36.11 o 
   1  -9   2      561.71      596.37      8.02 o 
   2  -9   2        8.21       16.15      1.17 o 
   3  -9   2     1629.76     1663.74     15.38 o 
   4  -9   2     1039.17     1068.93     10.29 o 
   5  -9   2        9.28        7.46      1.01 o 
   6  -9   2      788.95      835.47      9.23 o 
   7  -9   2      745.91      756.07     11.68 o 
   8  -9   2       64.64       68.11      3.29 o 
   9  -9   2       50.03       50.77      2.74 o 
  10  -9   2      400.57      418.12      7.91 o 
  -8  -8   2       31.80       24.20      2.76 o 
  -7  -8   2      330.58      334.42      8.00 o 
  -6  -8   2     1012.88      986.39     18.19 o 
  -5  -8   2        1.10        0.91      1.57 o 
  -4  -8   2       15.63       13.19      2.50 o 
  -3  -8   2     1661.25     1609.67     22.38 o 
  -2  -8   2     2164.24     2139.90     26.10 o 
  -1  -8   2       48.47       39.55      2.32 o 
   0  -8   2      573.51      586.80     11.72 o 
   1  -8   2      339.41      298.14      4.45 o 
   2  -8   2     2965.88     3160.80     26.07 o 
   3  -8   2      189.47      213.90      3.15 o 
   4  -8   2       16.14       15.27      1.03 o 
   5  -8   2     1993.99     2034.49     17.74 o 
   6  -8   2      421.89      410.04      5.75 o 
   7  -8   2       39.87       49.44      2.52 o 
   8  -8   2      506.07      526.12      8.50 o 
   9  -8   2      396.26      407.87      6.86 o 
  10  -8   2        0.64        2.42      1.71 o 
  -8  -7   2      226.08      244.68      6.52 o 
  -7  -7   2       30.09       40.21      5.65 o 
  -6  -7   2        1.36        1.40      1.57 o 
  -5  -7   2     1126.60     1091.77     16.38 o 
  -4  -7   2     2116.80     2034.71     27.27 o 
  -3  -7   2      121.76      169.70      4.09 o 
  -2  -7   2      416.24      400.86      6.57 o 
  -1  -7   2     3433.96     3434.56     39.59 o 
   0  -7   2     2526.74     2559.67     24.84 o 
   1  -7   2       30.53       42.64      1.60 o 
   2  -7   2     1808.49     1803.27     15.94 o 
   3  -7   2      632.86      511.21      5.07 o 
   4  -7   2     1532.63     1567.99     14.52 o 
   5  -7   2        6.30       10.55      0.97 o 
   6  -7   2       17.13       21.32      2.40 o 
   7  -7   2     1709.11     1727.05     19.51 o 
   8  -7   2       66.06       64.04      3.31 o 
   9  -7   2      136.80      149.22      4.78 o 
  10  -7   2      160.84      183.54      8.32 o 
  -9  -6   2       77.75       79.18      6.13 o 
  -8  -6   2       75.67       79.28      3.68 o 
  -7  -6   2      705.96      714.30     13.69 o 
  -6  -6   2      637.88      615.74     10.55 o 
  -5  -6   2        0.60        1.56      1.17 o 
  -4  -6   2      102.26       73.51      2.56 o 
  -3  -6   2     2733.58     2518.04     29.64 o 
  -2  -6   2     3092.04     3063.26     39.26 o 
  -1  -6   2     1161.10     1515.68     18.88 o 
   0  -6   2     1610.87     1503.93     17.26 o 
   1  -6   2     4683.40     4693.93     42.19 o 
   2  -6   2     1237.27     1248.04     10.39 o 
   3  -6   2      299.31      277.94      3.33 o 
   4  -6   2     2532.03     2447.74     20.77 o 
   5  -6   2      840.14      747.55      9.23 o 
   6  -6   2      193.10      175.63      3.48 o 
   7  -6   2       35.82       38.45      1.81 o 
   8  -6   2        7.06        9.16      1.29 o 
   9  -6   2     1095.33     1106.79     14.44 o 
  10  -6   2        0.00       -0.29      2.33 o 
  11  -6   2      149.61      156.50      5.66 o 
 -10  -5   2      126.85      120.07      7.31 o 
  -9  -5   2      486.09      504.13     11.72 o 
  -8  -5   2      872.51      858.25     16.14 o 
  -7  -5   2       49.86       50.89      3.62 o 
  -6  -5   2      566.81      567.91      9.58 o 
  -5  -5   2     2026.05     1980.52     23.98 o 
  -4  -5   2     1112.99     1032.42     14.80 o 
  -3  -5   2      355.89      414.98     10.90 o 
  -2  -5   2      649.83      463.22      6.86 o 
  -1  -5   2     4348.46     4178.92     40.44 o 
   0  -5   2     2643.71     2820.54     31.05 o 
   2  -5   2     3194.64     2775.50     27.56 o 
   3  -5   2     4094.81     3953.13     35.92 o 
   4  -5   2       29.81       21.74      1.68 o 
   5  -5   2      597.68      556.17      6.47 o 
   6  -5   2     1847.83     1759.35     16.88 o 
   7  -5   2      615.31      590.49      7.20 o 
   8  -5   2       12.71       16.95      1.38 o 
   9  -5   2       83.56       95.55      5.20 o 
  10  -5   2       48.06       33.79      2.78 o 
  11  -5   2      533.03      523.41     10.81 o 
 -10  -4   2      277.89      301.98     15.46 o 
  -9  -4   2       11.09       13.70      2.51 o 
  -8  -4   2      646.96      661.69     11.44 o 
  -7  -4   2     1476.99     1522.28     23.72 o 
  -6  -4   2     1528.36     1603.91     18.70 o 
  -5  -4   2        8.53        7.20      1.48 o 
  -4  -4   2     2255.43     2276.83     27.02 o 
  -3  -4   2     4355.27     4157.33     40.10 o 
  -2  -4   2     1045.78      908.68     12.02 o 
  -1  -4   2     1919.97     2323.96     25.91 o 
   0  -4   2     2371.67     2025.81     21.01 o 
   1  -4   2     3785.38     3663.43     35.73 o 
   2  -4   2      622.81      730.13      9.18 o 
   3  -4   2     4031.52     4180.63     43.38 o 
   4  -4   2     3518.71     3116.33     26.89 o 
   5  -4   2     2047.57     1962.47     15.95 o 
   6  -4   2      228.78      247.94      4.01 o 
   7  -4   2      629.64      628.57      7.48 o 
   8  -4   2      858.86      876.23      9.89 o 
   9  -4   2      217.72      219.87      4.38 o 
  10  -4   2      102.78      102.59      4.37 o 
  11  -4   2       64.22       82.23      4.67 o 
 -11  -3   2        0.21        2.11      2.41 o 
 -10  -3   2      184.00      195.89      8.59 o 
  -9  -3   2     1053.95     1086.12     16.89 o 
  -8  -3   2      414.40      415.15      8.79 o 
  -7  -3   2       25.58       24.70      1.84 o 
  -6  -3   2     2283.96     2342.56     23.06 o 
  -5  -3   2     3847.56     4032.86     42.87 o 
  -4  -3   2     1742.26     1889.48     20.43 o 
  -3  -3   2      651.24      634.49      7.11 o 
  -2  -3   2     6036.15     6242.27     98.17 o 
  -1  -3   2     6630.05     7043.90     85.60 o 
   0  -3   2      247.54      214.50      3.25 o 
   1  -3   2     4023.05     4460.37     46.75 o 
   2  -3   2     2828.97     2282.16     31.74 o 
   3  -3   2     1831.79     1666.25     25.00 o 
   4  -3   2        1.49        1.03      0.48 o 
   5  -3   2     2776.78     2714.69     28.81 o 
   6  -3   2     1989.53     1842.16     16.08 o 
   7  -3   2      530.48      501.12      6.30 o 
   8  -3   2      458.11      458.62      6.14 o 
   9  -3   2      399.45      406.22      7.19 o 
  10  -3   2      268.59      276.10      6.48 o 
  11  -3   2       37.71       35.05      3.29 o 
 -11  -2   2      226.39      247.07      9.03 o 
 -10  -2   2      328.81      342.78      9.16 o 
  -9  -2   2       31.84       34.91      2.36 o 
  -8  -2   2      786.18      820.68     10.90 o 
  -7  -2   2     2522.91     2706.58     24.96 o 
  -6  -2   2      251.66      247.63      4.06 o 
  -5  -2   2      514.05      464.46      5.82 o 
  -4  -2   2     6139.98     6391.56     55.67 o 
  -3  -2   2     7046.38     7503.48     73.23 o 
  -2  -2   2     1262.96     1430.10     16.33 o 
  -1  -2   2     3611.01     4090.19     88.93 o 
   0  -2   2     9264.83    10755.94     97.77 o 
   1  -2   2     5848.51     6701.95    107.53 o 
   2  -2   2       56.48       43.50      3.02 o 
   3  -2   2     5490.54     5552.42     70.69 o 
   4  -2   2     1273.92      897.68      8.19 o 
   5  -2   2      396.20      323.50      3.85 o 
   6  -2   2      187.64      162.52      2.60 o 
   7  -2   2     1526.70     1520.24     15.02 o 
   8  -2   2      659.22      651.60      7.62 o 
   9  -2   2       51.38       50.37      3.02 o 
  10  -2   2      355.73      333.04      7.89 o 
 -11  -1   2      113.90      107.87      5.55 o 
 -10  -1   2      490.18      522.56      9.75 o 
  -9  -1   2      716.50      745.21     11.00 o 
  -8  -1   2      383.47      379.16      5.23 o 
  -7  -1   2      290.59      277.21      3.87 o 
  -6  -1   2     2406.76     2445.72     22.56 o 
  -5  -1   2     5015.20     5521.74     56.79 o 
  -4  -1   2      145.77      173.32      2.75 o 
  -3  -1   2     2222.85     2214.83     21.76 o 
  -2  -1   2    11724.38    12395.85    184.06 o 
  -1  -1   2     8103.55     9156.55    144.24 o 
   0  -1   2       67.36       84.89      1.92 o 
   1  -1   2     6501.85     7287.63     84.01 o 
   2  -1   2     7091.39     7921.88    108.06 o 
   3  -1   2     1748.74     1898.47     22.97 o 
   4  -1   2      449.71      392.69      4.22 o 
   5  -1   2     3556.07     3433.00     28.76 o 
   6  -1   2      550.31      455.14      5.55 o 
   7  -1   2        4.09        5.28      1.28 o 
   8  -1   2      253.50      239.49      4.95 o 
   9  -1   2      618.55      621.73     12.58 o 
  10  -1   2      134.93      144.17      5.27 o 
 -11   0   2      325.41      347.28      7.77 o 
 -10   0   2      203.27      201.60      4.94 o 
  -9   0   2       95.75      102.40      3.31 o 
  -8   0   2     1862.48     1946.40     17.96 o 
  -7   0   2     1769.43     1795.97     16.40 o 
  -6   0   2      102.38      103.04      2.13 o 
  -5   0   2     1075.09      953.35     11.76 o 
  -4   0   2     5090.28     5120.19     53.09 o 
  -3   0   2     9672.29    10725.28    105.65 o 
  -2   0   2     5247.26     6255.34     67.52 o 
  -1   0   2     4717.04     5222.95     55.87 o 
   0   0   2     9905.62    11263.69    127.97 o 
   1   0   2     3471.97     4167.06     51.16 o 
   2   0   2      324.51      247.60      6.28 o 
   3   0   2     4549.04     4494.26     42.90 o 
   4   0   2     3881.62     4197.79     39.01 o 
   5   0   2      147.56      144.45      2.21 o 
   6   0   2      630.60      589.24      7.65 o 
   7   0   2     1460.74     1398.10     17.18 o 
   8   0   2      140.94      141.19      4.75 o 
   9   0   2       43.03       36.70      3.36 o 
  10   0   2      158.56      175.93      6.44 o 
 -12   1   2      130.87      142.99      5.69 o 
 -11   1   2        4.45        4.91      1.66 o 
 -10   1   2      689.65      719.85      9.70 o 
  -9   1   2      742.88      760.55      8.50 o 
  -8   1   2      179.90      163.71      2.98 o 
  -7   1   2       32.69       63.83      1.81 o 
  -6   1   2     5209.13     5373.51     47.45 o 
  -5   1   2     3148.42     3305.97     31.46 o 
  -4   1   2      151.12      144.71      2.32 o 
  -3   1   2     2375.33     2194.45     23.35 o 
  -2   1   2     6559.21     6641.23     75.24 o 
  -1   1   2     8702.74    10436.50    103.45 o 
   1   1   2     4773.90     5298.54     57.32 o 
   2   1   2     4316.49     4798.08     70.30 o 
   3   1   2      285.56      326.77      3.65 o 
   4   1   2      565.82      462.16      4.79 o 
   5   1   2     2118.12     1971.96     21.87 o 
   6   1   2     1516.65     1563.69     18.21 o 
   7   1   2        9.51       13.04      1.57 o 
   8   1   2      466.81      478.71      8.16 o 
   9   1   2      445.81      446.08     10.46 o 
  10   1   2       13.75       19.46      3.01 o 
 -12   2   2      200.96      214.27      7.09 o 
 -11   2   2      453.05      443.55      9.54 o 
 -10   2   2       84.97       85.45      3.70 o 
  -9   2   2      138.27      143.50      3.31 o 
  -8   2   2     2038.90     2134.48     17.78 o 
  -7   2   2     1147.29     1126.54      9.97 o 
  -6   2   2       17.03       21.38      0.91 o 
  -5   2   2        6.49       80.53      1.72 o 
  -4   2   2     9397.48     9849.84    102.95 o 
  -3   2   2     3478.42     3724.14     50.50 o 
  -2   2   2     1126.39     1227.01     14.42 o 
  -1   2   2     3837.45     3997.78     40.66 o 
   0   2   2     4307.85     4608.19     46.76 o 
   1   2   2     1752.74     2082.86     31.01 o 
   2   2   2     4274.43     4508.57     53.03 o 
   3   2   2     2859.42     2907.34     26.61 o 
   4   2   2     1548.38     1576.57     16.21 o 
   5   2   2       70.94       71.07      2.37 o 
   6   2   2      366.73      342.31      6.30 o 
   7   2   2      639.25      637.10      9.96 o 
   8   2   2      544.62      536.52      9.06 o 
   9   2   2       79.12       75.61      4.32 o 
 -12   3   2        6.81       16.24      2.76 o 
 -11   3   2      239.17      231.54      7.15 o 
 -10   3   2      561.95      569.57      9.36 o 
  -9   3   2      907.17      865.62      9.97 o 
  -8   3   2        0.46        4.23      0.87 o 
  -7   3   2      715.53      678.83      6.49 o 
  -6   3   2     3924.58     4081.38     37.07 o 
  -5   3   2     1112.05     1084.90     15.87 o 
  -4   3   2      199.43      161.91      3.36 o 
  -3   3   2       76.88       19.22      1.13 o 
  -2   3   2     9101.58     9972.21     96.09 o 
  -1   3   2     1896.25     2132.34     23.74 o 
   0   3   2     2266.34     2632.80     28.29 o 
   1   3   2     3446.24     3418.32     37.17 o 
   2   3   2     1641.78     1676.01     18.10 o 
   3   3   2       34.41       56.29      2.08 o 
   4   3   2     1947.13     1902.59     21.18 o 
   5   3   2     1194.35     1169.41     14.26 o 
   6   3   2      451.10      433.84      7.54 o 
   7   3   2      326.98      303.11      6.22 o 
   8   3   2      133.80      151.94      4.45 o 
   9   3   2      100.23      124.08      5.33 o 
 -12   4   2      340.70      357.52      8.64 o 
 -11   4   2      412.50      430.97     10.25 o 
 -10   4   2       14.62       16.30      2.27 o 
  -9   4   2      936.27      946.61     11.61 o 
  -8   4   2     1107.19     1094.01     10.45 o 
  -7   4   2     1142.15     1059.44     11.43 o 
  -6   4   2      312.88      319.63      5.55 o 
  -5   4   2     1922.10     1727.75     14.63 o 
  -4   4   2     4883.23     4998.77     48.68 o 
  -3   4   2      394.62      376.20      4.82 o 
  -2   4   2      958.50      905.64      9.07 o 
  -1   4   2      459.29      225.48      3.43 o 
   0   4   2     4665.70     5079.35     49.83 o 
   1   4   2      334.78      397.86      4.30 o 
   2   4   2     1794.08     1770.39     17.94 o 
   3   4   2     2072.35     2001.16     21.07 o 
   4   4   2      417.24      416.48      8.70 o 
   5   4   2      110.84      101.24      3.07 o 
   6   4   2      698.44      670.53     10.50 o 
   7   4   2      325.61      339.23      6.93 o 
   8   4   2      104.69       93.78      3.96 o 
 -12   5   2        0.90        2.06      1.80 o 
 -11   5   2      299.32      299.03      6.89 o 
 -10   5   2      805.93      796.69     13.32 o 
  -9   5   2      588.42      573.92      8.02 o 
  -8   5   2      209.24      236.24      4.84 o 
  -7   5   2     2259.19     2252.23     22.40 o 
  -6   5   2     1630.02     1567.16     16.10 o 
  -5   5   2      672.06      648.91      7.55 o 
  -4   5   2     1305.37     1311.09     15.32 o 
  -3   5   2     2647.35     2346.54     22.24 o 
  -2   5   2     3573.63     3668.09     34.43 o 
  -1   5   2        0.05        1.43      0.83 o 
   0   5   2     1284.77     1264.75     12.89 o 
   1   5   2      683.32      565.55      7.16 o 
   2   5   2     1336.98     1362.92     15.82 o 
   3   5   2        0.57        2.42      1.02 o 
   4   5   2      795.11      738.13     10.86 o 
   5   5   2      810.88      786.62     10.88 o 
   6   5   2       62.90       53.67      2.99 o 
   7   5   2      185.99      175.96      5.49 o 
   8   5   2      196.75      212.68      6.30 o 
 -11   6   2      249.57      246.17      6.32 o 
 -10   6   2       30.69       32.42      2.24 o 
  -9   6   2      872.66      861.16     11.07 o 
  -8   6   2     1359.46     1298.03     15.11 o 
  -7   6   2      352.04      333.98      5.24 o 
  -6   6   2      670.03      661.98      8.48 o 
  -5   6   2     3347.34     3260.09     30.92 o 
  -4   6   2     1519.91     1449.36     15.85 o 
  -3   6   2       92.35       86.19      2.72 o 
  -2   6   2     2235.35     2262.36     20.80 o 
  -1   6   2     2080.22     1935.07     20.18 o 
   0   6   2     1322.95     1306.53     15.18 o 
   1   6   2      187.40      186.38      3.85 o 
   2   6   2      995.64      958.22     12.09 o 
   3   6   2      333.06      314.49      5.67 o 
   4   6   2      215.10      209.58      7.09 o 
   5   6   2       33.73       37.91      2.46 o 
   6   6   2      292.57      285.31      6.57 o 
   7   6   2      214.81      219.77      6.40 o 
 -11   7   2      296.88      304.39      9.26 o 
 -10   7   2      586.68      592.88      9.40 o 
  -9   7   2      134.57      126.11      5.16 o 
  -8   7   2      184.86      185.13      4.19 o 
  -7   7   2     1775.53     1692.03     19.00 o 
  -6   7   2     1543.47     1437.38     16.90 o 
  -5   7   2       16.90       17.87      1.45 o 
  -4   7   2     1169.67     1112.96     13.73 o 
  -3   7   2     3226.25     3112.66     33.72 o 
  -2   7   2      718.70      669.52      7.50 o 
  -1   7   2       35.50       41.51      2.65 o 
   0   7   2     2051.41     2046.61     22.69 o 
   1   7   2     1000.03      953.57     12.11 o 
   2   7   2      265.42      258.59      6.46 o 
   3   7   2      314.59      303.86      6.13 o 
   4   7   2      515.21      509.74      9.09 o 
   5   7   2       63.16       72.33      3.91 o 
   6   7   2       11.44       10.83      2.02 o 
 -11   8   2       15.53       19.33      2.22 o 
 -10   8   2      223.95      205.89      5.16 o 
  -9   8   2      790.93      795.75     10.87 o 
  -8   8   2      635.18      639.37     10.51 o 
  -7   8   2        0.05        2.19      1.29 o 
  -6   8   2      438.93      425.31      6.32 o 
  -5   8   2     2266.90     2173.28     23.44 o 
  -4   8   2     1141.69     1091.17     12.95 o 
  -3   8   2      133.43      125.17      3.10 o 
  -2   8   2     1305.12     1266.97     16.73 o 
  -1   8   2     1990.45     1960.79     26.49 o 
   0   8   2      160.58      143.32      3.63 o 
   1   8   2      168.86      169.22      4.06 o 
   2   8   2     1233.86     1204.49     15.20 o 
   3   8   2      308.05      312.76      6.74 o 
   4   8   2       14.82       10.32      1.90 o 
   5   8   2      229.38      228.84      6.07 o 
 -10   9   2       92.92       99.58      5.37 o 
  -9   9   2        9.85        7.08      1.70 o 
  -8   9   2      443.58      402.93      8.06 o 
  -7   9   2     1262.50     1296.56     16.68 o 
  -6   9   2      401.96      413.31      8.57 o 
  -5   9   2      201.08      208.34      4.90 o 
  -4   9   2      573.91      574.71      8.94 o 
  -3   9   2     1772.59     1747.39     22.33 o 
  -2   9   2      506.63      480.99      9.95 o 
  -1   9   2      392.60      386.19      9.82 o 
   0   9   2     1000.40      996.13     15.68 o 
   1   9   2      822.24      848.19     11.70 o 
   2   9   2        1.30        0.68      1.38 o 
   3   9   2      128.44      141.51      4.64 o 
   4   9   2      538.65      541.46     10.10 o 
  -9  10   2     1141.76     1184.81     16.28 o 
  -8  10   2       28.17       29.19      2.55 o 
  -7  10   2      160.29      150.58      4.45 o 
  -6  10   2      555.87      532.51      9.68 o 
  -5  10   2     1236.94     1297.41     18.22 o 
  -4  10   2      109.69      116.17     10.47 o 
  -3  10   2      581.28      577.39     11.59 o 
  -2  10   2      511.60      524.39     11.02 o 
  -1  10   2      850.07      830.19     15.36 o 
   0  10   2       93.60       84.21      5.61 o 
   1  10   2      351.95      349.22     11.92 o 
   2  10   2      561.85      551.44     16.74 o 
   3  10   2      260.22      253.49     11.19 o 
  -8  11   2      527.34      505.95      9.99 o 
  -7  11   2     1130.31     1154.27     17.35 o 
  -6  11   2        1.62        1.83      1.84 o 
  -5  11   2      418.90      402.39     11.38 o 
  -4  11   2      480.07      476.25     14.74 o 
  -3  11   2      712.70      763.36     17.30 o 
  -2  11   2        1.18        3.89      2.01 o 
  -1  11   2      628.60      635.17     15.49 o 
   0  11   2      351.67      390.82     17.08 o 
   1  11   2      248.81      257.46      9.84 o 
  -6  12   2      586.93      598.95     16.06 o 
  -5  12   2      738.60      747.78     18.37 o 
  -4  12   2       47.43       49.16      5.71 o 
  -3  12   2      519.91      491.92     13.43 o 
  -2  12   2      285.23      304.55     13.20 o 
  -1  12   2      238.54      237.50      8.93 o 
   1 -14   3       16.31       35.71     11.21 o 
   2 -14   3       72.42       87.11      7.84 o 
   3 -14   3      665.83      660.43     32.10 o 
   4 -14   3      511.21      543.29     14.15 o 
  -2 -13   3      343.56      366.93     10.11 o 
  -1 -13   3      467.43      446.82     28.33 o 
   0 -13   3      101.01       93.30     12.65 o 
   1 -13   3      648.04      617.14     19.12 o 
   2 -13   3     1002.87     1033.21     21.51 o 
   3 -13   3        1.71        3.84      2.47 o 
   4 -13   3        4.03        4.11      2.97 o 
   5 -13   3      885.13      888.74     19.36 o 
   6 -13   3      412.90      432.20      8.54 o 
  -4 -12   3      540.56      550.08     18.03 o 
  -3 -12   3      143.70      167.33      6.54 o 
  -2 -12   3       59.83       48.79      4.07 o 
  -1 -12   3      427.46      450.50     14.43 o 
   0 -12   3      773.85      806.79     17.64 o 
   1 -12   3      424.50      448.75     11.68 o 
   2 -12   3       10.30        8.91      2.55 o 
   3 -12   3     1119.69     1113.79     22.11 o 
   4 -12   3     1101.29     1089.81     19.22 o 
   5 -12   3       40.20       43.44      2.93 o 
   6 -12   3       36.79       40.65      3.00 o 
   7 -12   3      780.43      776.56     12.56 o 
   8 -12   3      171.92      181.16      5.12 o 
  -5 -11   3       98.22      102.28      9.67 o 
  -4 -11   3       55.81       48.31      4.10 o 
  -3 -11   3     1126.62     1098.35     20.11 o 
  -2 -11   3     1100.46     1088.43     19.56 o 
  -1 -11   3       90.90      104.40     12.53 o 
   0 -11   3      466.82      458.55      8.80 o 
   1 -11   3      991.16     1036.27     15.90 o 
   2 -11   3     1015.70     1039.24     15.88 o 
   3 -11   3      186.56      201.40      5.60 o 
   4 -11   3       37.36       39.22      3.67 o 
   5 -11   3     1304.69     1326.88     16.68 o 
   6 -11   3      765.78      748.42     10.78 o 
   7 -11   3      120.50      114.89      4.08 o 
   8 -11   3      128.51      137.33      4.79 o 
   9 -11   3      461.49      456.27     15.67 o 
  -6 -10   3        0.08       -1.68      2.80 o 
  -5 -10   3      409.89      384.76      9.86 o 
  -4 -10   3     1036.53      998.21     18.43 o 
  -3 -10   3       68.34       67.55      4.26 o 
  -2 -10   3      359.53      368.55      8.90 o 
  -1 -10   3     2547.88     2602.15     31.67 o 
   0 -10   3     1373.74     1427.75     18.75 o 
   1 -10   3        4.08        3.31      1.26 o 
   2 -10   3     1406.79     1405.10     17.15 o 
   3 -10   3     1563.03     1649.99     16.19 o 
   4 -10   3      751.27      740.61      9.18 o 
   5 -10   3        7.95        8.42      1.39 o 
   6 -10   3      167.00      170.95      4.32 o 
   7 -10   3     1026.18     1034.62     13.73 o 
   8 -10   3      322.20      300.40      6.80 o 
   9 -10   3      170.17      169.85      5.08 o 
  -7  -9   3      229.38      238.51      7.55 o 
  -6  -9   3      617.00      618.19     13.24 o 
  -5  -9   3      227.90      231.09      9.23 o 
  -4  -9   3      106.39      105.97      4.75 o 
  -3  -9   3     1178.34     1129.24     19.38 o 
  -2  -9   3     1610.70     1623.87     23.14 o 
  -1  -9   3       11.62       12.22      1.95 o 
   0  -9   3     1242.23     1334.67     17.33 o 
   1  -9   3     4287.68     4461.93     42.62 o 
   2  -9   3      925.68      981.84      9.83 o 
   3  -9   3       90.20       93.20      2.50 o 
   4  -9   3     2346.25     2352.93     22.50 o 
   5  -9   3     1454.47     1514.53     15.22 o 
   6  -9   3      297.34      278.89      5.13 o 
   7  -9   3       48.40       61.96      3.58 o 
   8  -9   3      213.04      233.29      5.63 o 
   9  -9   3      536.79      538.38     10.63 o 
  10  -9   3       76.65       73.12      3.83 o 
  -8  -8   3      518.97      537.45     12.04 o 
  -7  -8   3      414.68      403.75      9.83 o 
  -6  -8   3      104.05      109.09      4.92 o 
  -5  -8   3      830.27      765.80     14.55 o 
  -4  -8   3     1294.23     1193.08     28.49 o 
  -3  -8   3      325.82      336.21      8.18 o 
  -2  -8   3      910.75      932.75     12.74 o 
  -1  -8   3     2544.74     2509.85     32.40 o 
   0  -8   3     1351.50     1351.84     14.17 o 
   1  -8   3       23.83       29.11      1.45 o 
   2  -8   3     2423.10     2508.98     20.29 o 
   3  -8   3     4951.32     4993.21     39.91 o 
   4  -8   3      201.39      206.03      3.29 o 
   5  -8   3      392.26      410.32      5.49 o 
   6  -8   3     2379.34     2432.69     23.11 o 
   7  -8   3      793.48      807.73     11.30 o 
   8  -8   3       38.93       44.42      3.56 o 
   9  -8   3      146.51      149.10      4.98 o 
  10  -8   3      142.02      163.57      5.38 o 
  -9  -7   3       80.76       82.08      5.28 o 
  -8  -7   3       19.85       26.61      2.93 o 
  -7  -7   3      583.96      591.76     13.37 o 
  -6  -7   3     1276.01     1268.60     21.28 o 
  -5  -7   3      547.83      588.01     11.60 o 
  -4  -7   3      920.14      970.81     21.29 o 
  -3  -7   3     2121.50     1985.27     26.88 o 
  -2  -7   3     1812.61     1645.32     22.58 o 
  -1  -7   3      294.21      332.90      7.75 o 
   0  -7   3     3106.34     3411.54     34.88 o 
   1  -7   3     3788.52     3870.55     33.85 o 
   2  -7   3      378.35      357.09      4.26 o 
   3  -7   3      183.79      153.91      2.64 o 
   4  -7   3     2730.05     2713.97     23.64 o 
   5  -7   3     3837.08     3825.36     34.70 o 
   6  -7   3        6.43       10.92      1.26 o 
   7  -7   3      620.31      631.15      7.88 o 
   8  -7   3     1636.56     1628.32     39.27 o 
   9  -7   3      227.33      226.38      6.01 o 
  10  -7   3        1.20       -0.08      1.62 o 
  -9  -6   3      235.87      256.72      7.93 o 
  -8  -6   3      527.18      548.91     12.23 o 
  -7  -6   3       61.32       65.07      3.61 o 
  -6  -6   3      326.65      312.93      7.49 o 
  -5  -6   3     1817.78     1713.08     23.75 o 
  -4  -6   3     2255.52     2274.16     30.22 o 
  -3  -6   3      460.82      514.58      8.62 o 
  -2  -6   3     4011.41     4408.43     55.42 o 
  -1  -6   3     3701.74     3611.72     36.56 o 
   0  -6   3     1442.99     1360.54     15.28 o 
   1  -6   3      161.92      300.59      3.79 o 
   2  -6   3     5631.48     6026.33     51.23 o 
   3  -6   3     3517.22     3507.31     30.53 o 
   4  -6   3        0.90        4.65      0.73 o 
   5  -6   3      399.06      359.26      5.52 o 
   6  -6   3     1887.52     1836.72     19.02 o 
   7  -6   3     1781.62     1741.63     18.16 o 
   8  -6   3       87.34       83.72      2.82 o 
   9  -6   3      555.67      565.61      8.82 o 
  10  -6   3      889.01      873.92     13.26 o 
 -10  -5   3      377.53      411.19     10.63 o 
  -9  -5   3        3.61        2.45      1.78 o 
  -8  -5   3      164.07      169.60      7.36 o 
  -7  -5   3     1049.31     1022.00     19.44 o 
  -6  -5   3      832.92      798.30     12.88 o 
  -5  -5   3        0.19        2.09      1.45 o 
  -4  -5   3     1673.05     1587.78     20.17 o 
  -3  -5   3     3871.89     3609.07     52.00 o 
  -2  -5   3     2846.31     2918.71     34.03 o 
  -1  -5   3      424.07      599.82      7.94 o 
   0  -5   3    11048.50    13051.92    138.03 o 
   1  -5   3     4377.37     4321.45     42.09 o 
   2  -5   3      359.19      339.40      4.88 o 
   3  -5   3        6.22       72.46      1.64 o 
   4  -5   3     5092.76     5094.59     44.44 o 
   5  -5   3     1856.07     1733.13     17.28 o 
   6  -5   3      103.83      106.39      2.64 o 
   7  -5   3      496.61      502.52      6.56 o 
   8  -5   3      864.41      861.55     10.96 o 
   9  -5   3      460.10      434.87      7.35 o 
  10  -5   3       79.04       74.10      2.99 o 
 -10  -4   3       87.83       93.79      5.44 o 
  -9  -4   3      371.07      393.04      9.54 o 
  -8  -4   3      696.72      691.71     18.19 o 
  -7  -4   3       18.20       19.31      2.31 o 
  -6  -4   3      816.11      770.89      9.29 o 
  -5  -4   3     3098.20     3034.45     29.57 o 
  -4  -4   3      774.56      692.84      8.29 o 
  -3  -4   3      284.59      271.80      3.82 o 
  -2  -4   3     5081.54     5107.18     56.14 o 
  -1  -4   3     4682.40     4321.54     73.26 o 
   0  -4   3     2203.35     2453.75     25.61 o 
   1  -4   3      108.61      344.16      4.52 o 
   2  -4   3    13335.13    15194.68    160.03 o 
   3  -4   3     3111.33     3130.12     29.05 o 
   4  -4   3        0.04        1.19      0.64 o 
   5  -4   3      177.87      105.32      2.16 o 
   6  -4   3     2689.96     2582.59     23.97 o 
   7  -4   3      523.92      478.32      6.57 o 
   8  -4   3      141.27      136.02      4.12 o 
   9  -4   3      361.79      369.92      6.56 o 
  10  -4   3      281.05      285.27      7.38 o 
 -11  -3   3      348.88      372.19     11.33 o 
 -10  -3   3      157.76      164.95      6.05 o 
  -9  -3   3       54.07       47.95      3.52 o 
  -8  -3   3      733.56      734.68     12.24 o 
  -7  -3   3     1326.53     1310.62     17.26 o 
  -6  -3   3      898.27      930.55     10.72 o 
  -5  -3   3      444.52      406.44      5.08 o 
  -4  -3   3     2544.68     2308.26     24.58 o 
  -3  -3   3     6319.24     6331.30     69.83 o 
  -2  -3   3       82.78       34.47      1.50 o 
  -1  -3   3     1835.05     2097.32     25.72 o 
   0  -3   3     7931.41     8617.67     86.12 o 
   1  -3   3     3453.04     3439.66     39.61 o 
   2  -3   3      499.90      686.81      9.20 o 
   3  -3   3      251.20       96.15      3.53 o 
   4  -3   3     7844.36     8206.69     74.61 o 
   5  -3   3     1203.42     1213.61     11.39 o 
   6  -3   3      108.84      110.76      2.65 o 
   7  -3   3      326.63      300.13      4.85 o 
   8  -3   3     1029.33     1017.47     12.49 o 
   9  -3   3       66.98       63.91      2.73 o 
  10  -3   3       85.26       78.10      4.43 o 
 -11  -2   3        3.33        1.78      2.18 o 
 -10  -2   3      304.26      316.87      8.29 o 
  -9  -2   3     1037.62     1060.92     15.00 o 
  -8  -2   3      133.47      137.23      3.02 o 
  -7  -2   3        8.96       14.56      1.23 o 
  -6  -2   3     3061.68     3076.84     33.44 o 
  -5  -2   3     2973.65     2982.81     36.03 o 
  -4  -2   3      584.01      697.23      7.35 o 
  -3  -2   3     2564.81     2523.38     25.32 o 
  -2  -2   3     5418.76     5205.63     77.43 o 
  -1  -2   3     9435.92    10222.73     97.93 o 
   0  -2   3      593.05      899.64     10.91 o 
   1  -2   3     3520.19     3895.29     41.28 o 
   2  -2   3     6368.92     6558.14     75.38 o 
   3  -2   3     1257.86     1258.15     15.16 o 
   4  -2   3        3.03        6.79      0.70 o 
   5  -2   3      627.50      497.17      6.34 o 
   6  -2   3     3299.51     3269.65     33.24 o 
   7  -2   3      301.63      288.79      5.00 o 
   8  -2   3      177.14      186.52      4.05 o 
   9  -2   3      219.02      239.39      5.22 o 
  10  -2   3      295.74      302.24      9.02 o 
 -11  -1   3      255.24      277.60      9.02 o 
 -10  -1   3      112.86      117.17      3.77 o 
  -9  -1   3      104.01      110.78      2.91 o 
  -8  -1   3     1255.89     1300.45     13.83 o 
  -7  -1   3     2315.82     2393.15     24.71 o 
  -6  -1   3        1.47        4.24      1.07 o 
  -5  -1   3       81.45       41.68      1.59 o 
  -4  -1   3     8131.00     8414.58     78.03 o 
  -3  -1   3     4747.02     5035.35     52.67 o 
  -2  -1   3       79.25       95.56      2.15 o 
  -1  -1   3     7660.56     8217.95     89.53 o 
   0  -1   3     6413.16     6929.78     74.55 o 
   1  -1   3     4777.68     5434.50     62.47 o 
   2  -1   3     1070.21     1153.15     19.90 o 
   3  -1   3     2994.05     2908.45     28.50 o 
   4  -1   3     3150.18     3078.70     31.51 o 
   5  -1   3      160.04      151.60      3.06 o 
   6  -1   3      115.62       94.46      2.83 o 
   7  -1   3      414.46      394.11      7.10 o 
   8  -1   3     1060.07     1028.95     15.33 o 
   9  -1   3       51.02       44.04      3.72 o 
  10  -1   3      125.83      134.50      5.46 o 
 -11   0   3      121.13      123.96      5.84 o 
 -10   0   3      636.28      651.00     13.62 o 
  -9   0   3      572.76      571.86      6.88 o 
  -8   0   3       33.35       34.73      1.58 o 
  -7   0   3      698.91      742.03      7.74 o 
  -6   0   3     3092.17     3083.93     30.02 o 
  -5   0   3     3451.30     3753.35     42.19 o 
  -4   0   3      359.05      333.54      5.03 o 
  -3   0   3      976.13      712.42     17.54 o 
  -2   0   3    12754.33    13572.51    153.35 o 
  -1   0   3     3014.29     3352.28     35.37 o 
   0   0   3       21.45       14.46      0.96 o 
   1   0   3     9054.78     9904.59    122.89 o 
   2   0   3     4068.10     4227.30     47.09 o 
   3   0   3      739.09      853.78      8.72 o 
   4   0   3     1129.62     1098.37     10.96 o 
   5   0   3     1739.39     1669.43     17.85 o 
   6   0   3      905.22      835.58     11.91 o 
   7   0   3        0.13        1.18      1.07 o 
   8   0   3      107.81      119.76      4.24 o 
   9   0   3      147.68      164.83      6.14 o 
 -12   1   3      246.57      281.87     12.30 o 
 -11   1   3      338.01      354.99      8.79 o 
 -10   1   3        0.47        1.27      1.07 o 
  -9   1   3      612.43      660.27      7.29 o 
  -8   1   3     1555.78     1576.40     14.85 o 
  -7   1   3      878.05      853.00      8.62 o 
  -6   1   3       63.08       76.50      1.91 o 
  -5   1   3     3280.67     3394.57     34.39 o 
  -4   1   3     3728.51     3597.62     34.45 o 
  -3   1   3     2586.76     2961.63     35.01 o 
  -2   1   3     1122.31     1201.37     13.37 o 
  -1   1   3     3499.07     3517.62     37.08 o 
   0   1   3     9173.72    10155.44    107.16 o 
   1   1   3      351.14      377.25      4.54 o 
   2   1   3      319.02      247.07      3.45 o 
   3   1   3     5497.64     5611.04     72.01 o 
   4   1   3     1625.12     1657.59     19.08 o 
   5   1   3       33.21       38.64      2.14 o 
   6   1   3      983.77      963.70     12.48 o 
   7   1   3      703.16      722.79     11.09 o 
   8   1   3      157.04      156.22      4.74 o 
   9   1   3       22.23       26.25      3.21 o 
 -12   2   3        6.15       11.33      2.52 o 
 -11   2   3      131.01      146.73      5.56 o 
 -10   2   3      738.92      773.20     13.09 o 
  -9   2   3      557.87      553.99      7.69 o 
  -8   2   3       73.79      105.68      2.16 o 
  -7   2   3     2103.80     2274.47     17.90 o 
  -6   2   3     2417.82     2307.37     19.33 o 
  -5   2   3      846.06      867.12      8.33 o 
  -4   2   3      711.04      709.44      7.26 o 
  -3   2   3     9156.40     9766.24    102.01 o 
  -2   2   3     2189.67     1913.83     20.31 o 
  -1   2   3      565.63      606.76      7.76 o 
   0   2   3     1384.79     1471.43     16.84 o 
   1   2   3     4264.43     4511.63     48.52 o 
   2   2   3     3523.34     3804.63     37.84 o 
   3   2   3       28.14       23.46      1.34 o 
   4   2   3      425.27      361.24      5.79 o 
   5   2   3     2499.95     2425.83     26.93 o 
   6   2   3      429.50      413.00      7.41 o 
   7   2   3        6.70        6.57      1.52 o 
   8   2   3      578.18      555.63     11.73 o 
   9   2   3      213.69      227.72      8.96 o 
 -12   3   3      168.35      191.03      6.09 o 
 -11   3   3      329.76      358.79      8.14 o 
 -10   3   3        2.26        5.60      1.71 o 
  -9   3   3      566.45      594.58      7.70 o 
  -8   3   3     1630.62     1630.18     14.19 o 
  -7   3   3      470.38      408.92      4.95 o 
  -6   3   3      548.11      603.14      7.60 o 
  -5   3   3     4481.02     4645.64     38.92 o 
  -4   3   3     2401.49     2098.96     34.11 o 
  -3   3   3      318.82      291.56      5.22 o 
  -2   3   3     1628.64     1754.33     15.93 o 
  -1   3   3     9985.64    10910.19     97.95 o 
   0   3   3      838.93      731.63      8.60 o 
   1   3   3        4.61        8.81      0.93 o 
   2   3   3     1064.64     1019.73     11.71 o 
   3   3   3     2646.18     2734.90     27.93 o 
   4   3   3      945.73      956.44     12.10 o 
   5   3   3      220.53      208.32      5.30 o 
   6   3   3      289.75      275.49      6.99 o 
   7   3   3      863.39      849.67     12.89 o 
   8   3   3       60.00       58.46      3.33 o 
 -12   4   3       96.15       87.54      4.31 o 
 -11   4   3       19.68       27.44      2.59 o 
 -10   4   3      458.63      473.43      8.42 o 
  -9   4   3      256.67      246.11      4.11 o 
  -8   4   3       82.70       98.44      2.52 o 
  -7   4   3     1494.86     1518.11     14.95 o 
  -6   4   3     2395.91     2321.55     25.61 o 
  -5   4   3       96.57       65.19      1.96 o 
  -4   4   3     1494.03     1470.96     18.14 o 
  -3   4   3     5770.80     5806.94     55.49 o 
  -2   4   3     1085.06      880.89      8.16 o 
  -1   4   3        3.38        3.64      0.58 o 
   0   4   3     1728.25     1843.56     16.64 o 
   1   4   3     6098.92     6586.75     64.44 o 
   2   4   3      124.29      102.00      2.81 o 
   3   4   3      257.95      238.73      4.60 o 
   4   4   3      654.98      624.00     13.88 o 
   5   4   3      964.60      954.62     14.03 o 
   6   4   3      159.90      151.22      5.86 o 
   7   4   3      190.99      187.46      5.17 o 
   8   4   3      158.33      157.97      4.92 o 
 -12   5   3      132.23      148.31      5.08 o 
 -11   5   3       56.83       62.95      4.67 o 
 -10   5   3      229.48      219.46      4.65 o 
  -9   5   3      252.61      270.76      5.27 o 
  -8   5   3      816.29      806.84      9.75 o 
  -7   5   3       17.84       10.70      1.21 o 
  -6   5   3      357.97      357.85      5.72 o 
  -5   5   3     2402.85     2304.72     23.96 o 
  -4   5   3     2028.98     1941.87     25.82 o 
  -3   5   3       29.48       51.36      1.52 o 
  -2   5   3     2153.23     2180.22     25.46 o 
  -1   5   3     4724.99     4891.08     39.89 o 
   0   5   3      154.88       99.72      2.36 o 
   1   5   3      117.61      129.27      3.13 o 
   2   5   3     1198.31     1199.29     14.50 o 
   3   5   3     2651.30     2669.45     29.30 o 
   4   5   3        1.60        3.11      1.19 o 
   5   5   3      329.62      307.09      6.55 o 
   6   5   3      316.10      319.47      6.87 o 
   7   5   3      225.84      246.64      6.15 o 
 -11   6   3      558.84      563.83     12.08 o 
 -10   6   3      189.13      199.80      5.65 o 
  -9   6   3        3.98        3.97      1.38 o 
  -8   6   3      504.33      479.98      6.91 o 
  -7   6   3      707.60      740.99     11.08 o 
  -6   6   3      888.50      928.65     11.27 o 
  -5   6   3      173.87      203.51      4.26 o 
  -4   6   3      804.83      745.95     10.89 o 
  -3   6   3     2299.02     2172.45     26.50 o 
  -2   6   3      967.45      908.41      9.31 o 
  -1   6   3      313.81      341.60      4.42 o 
   0   6   3     1893.62     1931.43     21.51 o 
   1   6   3     2280.74     2279.10     25.21 o 
   2   6   3        1.35        1.36      1.07 o 
   3   6   3      240.52      238.27      4.99 o 
   4   6   3      592.27      591.92      9.15 o 
   5   6   3      845.24      804.56     11.62 o 
   6   6   3       34.35       28.94      2.86 o 
 -11   7   3       12.12       15.35      1.98 o 
 -10   7   3       25.31       26.42      2.17 o 
  -9   7   3     1295.81     1258.70     16.32 o 
  -8   7   3      169.04      168.62      5.05 o 
  -7   7   3       54.45       47.78      2.88 o 
  -6   7   3      926.82      886.18     11.31 o 
  -5   7   3      894.42      889.23     12.94 o 
  -4   7   3      482.82      520.28      8.63 o 
  -3   7   3      686.38      692.56      9.48 o 
  -2   7   3      999.31      992.46     13.60 o 
  -1   7   3     1308.42     1271.51     15.02 o 
   0   7   3      217.08      195.41      4.16 o 
   1   7   3      495.99      504.81      7.76 o 
   2   7   3     1120.90     1148.90     14.58 o 
   3   7   3      710.12      697.10     10.24 o 
   4   7   3       24.87       22.26      2.45 o 
   5   7   3      173.80      174.22      5.51 o 
 -11   8   3      290.62      292.03      6.94 o 
 -10   8   3      422.99      428.37      7.96 o 
  -9   8   3        5.85        7.48      1.63 o 
  -8   8   3      137.44      138.97      4.17 o 
  -7   8   3     1809.88     1767.52     21.31 o 
  -6   8   3       71.16       72.03      4.25 o 
  -5   8   3      295.90      284.84      6.20 o 
  -4   8   3     1161.04     1119.77     15.72 o 
  -3   8   3      569.82      594.13     10.70 o 
  -2   8   3       80.96       88.95      4.07 o 
  -1   8   3      900.63      922.80     14.55 o 
   0   8   3      745.50      737.47     12.47 o 
   1   8   3      452.94      454.50      7.50 o 
   2   8   3        2.48        3.94      1.36 o 
   3   8   3      388.49      396.03      7.27 o 
   4   8   3      457.87      475.04      9.23 o 
 -10   9   3      258.74      260.26      6.62 o 
  -9   9   3      542.92      511.34      8.98 o 
  -8   9   3      388.03      392.14      7.43 o 
  -7   9   3      124.55      121.49      4.50 o 
  -6   9   3      369.92      389.18      7.80 o 
  -5   9   3     1504.77     1493.18     18.86 o 
  -4   9   3        3.07        6.10      1.78 o 
  -3   9   3      506.76      490.13     12.28 o 
  -2   9   3     1045.45     1040.79     17.81 o 
  -1   9   3      157.28      163.41      5.58 o 
   0   9   3        5.24        6.18      2.05 o 
   1   9   3      673.91      671.53     12.22 o 
   2   9   3      356.26      368.16      9.77 o 
   3   9   3       86.58       90.58      4.36 o 
  -9  10   3       71.97       73.15      3.85 o 
  -8  10   3      583.02      556.08     10.39 o 
  -7  10   3      559.57      505.92     10.44 o 
  -6  10   3      225.65      235.19      6.12 o 
  -5  10   3      338.37      324.11     15.17 o 
  -4  10   3      619.74      659.05     18.40 o 
  -3  10   3      711.39      689.08     19.52 o 
  -2  10   3       23.57       19.83      4.02 o 
  -1  10   3      426.03      423.57     10.01 o 
   0  10   3      688.09      701.58     14.04 o 
   1  10   3        8.51       15.90      3.18 o 
   2  10   3       64.98       58.18      4.58 o 
  -8  11   3       51.63       58.66      3.87 o 
  -7  11   3      309.42      307.22      7.45 o 
  -6  11   3      833.88      817.72     16.54 o 
  -5  11   3      305.16      300.25     11.61 o 
  -4  11   3       64.67       62.44      5.31 o 
  -3  11   3      438.94      431.81     12.34 o 
  -2  11   3      636.47      683.95     16.60 o 
  -1  11   3      182.26      180.27      7.89 o 
   0  11   3       77.62       74.89      6.18 o 
   0 -14   4        0.06        0.64      2.84 o 
   1 -14   4      347.36      336.11     13.53 o 
   2 -14   4      548.20      574.38     18.58 o 
   3 -14   4      667.43      642.07     19.77 o 
   4 -14   4       81.67       94.97      7.42 o 
  -3 -13   4      275.42      288.67      8.91 o 
  -2 -13   4        5.37        0.36      2.09 o 
  -1 -13   4      377.87      366.62     12.84 o 
   0 -13   4     1175.29     1184.50     24.03 o 
   1 -13   4      207.99      234.27     10.66 o 
   2 -13   4      140.01      133.26      8.07 o 
   3 -13   4      568.79      591.03     14.90 o 
   4 -13   4      627.77      629.93     15.73 o 
   5 -13   4      566.44      586.91     22.30 o 
   6 -13   4      381.56      380.69      7.96 o 
  -4 -12   4       51.81       43.81      4.02 o 
  -3 -12   4       93.16      103.19      5.48 o 
  -2 -12   4      813.12      826.61     16.33 o 
  -1 -12   4      310.36      310.47      9.04 o 
   0 -12   4       34.58       38.31      5.11 o 
   1 -12   4      846.70      867.69     18.34 o 
   2 -12   4     1526.13     1629.10     29.83 o 
   3 -12   4       86.69       92.54      4.91 o 
   4 -12   4      622.57      633.39     14.82 o 
   5 -12   4      645.08      655.63     10.71 o 
   6 -12   4      436.14      443.02      8.52 o 
   7 -12   4      329.37      310.68      6.62 o 
  -6 -11   4       18.02       20.66      6.19 o 
  -5 -11   4      158.46      161.45      7.34 o 
  -4 -11   4      790.64      784.45     15.82 o 
  -3 -11   4      263.10      265.64      7.73 o 
  -2 -11   4        3.71        1.89      3.20 o 
  -1 -11   4      494.61      509.38     11.04 o 
   0 -11   4     1116.01     1149.70     19.78 o 
   1 -11   4      201.43      213.75      5.48 o 
   2 -11   4      262.14      276.07      5.87 o 
   3 -11   4     1293.97     1305.42     18.99 o 
   4 -11   4     1302.46     1345.80     16.63 o 
   5 -11   4        1.96        0.71      1.17 o 
   6 -11   4     1101.01     1128.04     16.00 o 
   7 -11   4      496.84      511.92      8.66 o 
   8 -11   4      175.31      177.05      7.05 o 
  -7 -10   4      177.72      180.29      6.75 o 
  -6 -10   4      383.44      417.64     10.50 o 
  -5 -10   4      479.95      460.75     10.91 o 
  -4 -10   4       54.44       52.29      6.23 o 
  -3 -10   4      695.58      680.88     13.56 o 
  -2 -10   4     1265.51     1244.40     18.91 o 
  -1 -10   4      307.19      316.50      7.04 o 
   0 -10   4      284.79      295.40      6.64 o 
   1 -10   4     1192.87     1239.39     15.43 o 
   2 -10   4      953.07     1001.88     13.05 o 
   3 -10   4       34.30       42.31      2.02 o 
   4 -10   4      587.30      625.20      7.57 o 
   5 -10   4     1287.41     1236.06     15.64 o 
   6 -10   4      690.19      684.70     10.89 o 
   7 -10   4       34.68       41.96      2.92 o 
   8 -10   4     1104.23     1103.82     14.98 o 
   9 -10   4      269.08      282.51      6.82 o 
  -8  -9   4      270.12      287.71      9.62 o 
  -7  -9   4       31.85       46.65      3.84 o 
  -6  -9   4       20.57       20.43      2.70 o 
  -5  -9   4      612.35      603.72     12.57 o 
  -4  -9   4      745.47      729.85     14.01 o 
  -3  -9   4      674.15      659.46     12.02 o 
  -2  -9   4      754.12      798.16     13.01 o 
  -1  -9   4     1798.30     1796.12     25.10 o 
   0  -9   4     1326.92     1334.73     15.45 o 
   1  -9   4       95.76      111.83      2.62 o 
   2  -9   4     1006.43     1029.71     10.17 o 
   3  -9   4     1593.91     1672.93     14.78 o 
   4  -9   4      442.61      444.90      5.89 o 
   5  -9   4       21.97       23.60      1.52 o 
   6  -9   4      656.43      695.94      9.90 o 
   7  -9   4      859.08      855.74     14.04 o 
   8  -9   4      218.44      213.55      5.59 o 
   9  -9   4       97.95      106.89      4.52 o 
  -8  -8   4      107.82       98.08      5.84 o 
  -7  -8   4      164.06      183.08      6.11 o 
  -6  -8   4      618.54      615.90     16.99 o 
  -5  -8   4        5.34        8.23      1.89 o 
  -4  -8   4      361.23      364.93      8.34 o 
  -3  -8   4     1518.50     1404.51     20.24 o 
  -2  -8   4      863.38      792.32     13.89 o 
  -1  -8   4      527.16      552.60      8.22 o 
   0  -8   4     2618.99     2908.59     27.31 o 
   1  -8   4     2856.97     3001.91     26.96 o 
   2  -8   4      832.46      854.71      8.58 o 
   3  -8   4       25.49       14.91      1.09 o 
   4  -8   4     1563.96     1547.09     15.21 o 
   5  -8   4     1255.84     1289.20     13.25 o 
   6  -8   4       77.63       75.00      2.89 o 
   7  -8   4      147.46      153.81      4.82 o 
   8  -8   4      438.42      472.19      9.45 o 
   9  -8   4      377.42      339.80     14.67 o 
  10  -8   4       40.86       38.09      3.17 o 
  -9  -7   4      288.20      303.65     10.54 o 
  -8  -7   4      295.86      336.92      8.35 o 
  -7  -7   4       42.52       39.79      3.18 o 
  -6  -7   4      566.88      544.68     11.10 o 
  -5  -7   4      594.25      577.64     10.11 o 
  -4  -7   4      920.47      830.88     16.21 o 
  -3  -7   4       89.25      130.36      3.80 o 
  -2  -7   4     1413.92     1385.56     17.45 o 
  -1  -7   4     2566.63     2389.97     24.15 o 
   0  -7   4      453.99      383.41      5.32 o 
   1  -7   4      117.17      195.00      2.84 o 
   2  -7   4     4297.25     4680.47     38.64 o 
   3  -7   4     2700.30     2751.93     24.99 o 
   4  -7   4      269.38      268.78      4.26 o 
   5  -7   4      361.81      336.88      5.09 o 
   6  -7   4     1376.58     1340.07     16.54 o 
   7  -7   4      526.05      520.89      8.23 o 
   8  -7   4        0.04        0.34      1.26 o 
   9  -7   4      185.85      192.40      8.37 o 
  10  -7   4      195.91      211.29      6.12 o 
 -10  -6   4       86.62      104.32      5.95 o 
  -9  -6   4      150.96      140.79      6.80 o 
  -8  -6   4      111.02      118.89      9.62 o 
  -7  -6   4      960.59      978.32     16.99 o 
  -6  -6   4      601.28      583.75     10.41 o 
  -5  -6   4        0.35        5.43      1.21 o 
  -4  -6   4     1981.02     1889.77     25.54 o 
  -3  -6   4     1193.02     1042.48     13.70 o 
  -2  -6   4      710.60      514.72      7.89 o 
  -1  -6   4      944.38     1257.16     14.20 o 
   0  -6   4     2430.55     2312.27     23.12 o 
   1  -6   4     2853.94     2732.43     28.60 o 
   2  -6   4       49.44       36.84      1.44 o 
   3  -6   4      163.81      103.13      2.14 o 
   4  -6   4     3318.36     3287.57     31.36 o 
   5  -6   4     1415.16     1363.93     19.43 o 
   6  -6   4       38.82       36.23      1.98 o 
   7  -6   4      704.31      697.47     11.18 o 
   8  -6   4      765.86      766.15     10.27 o 
   9  -6   4       99.40      103.02      3.76 o 
  10  -6   4       21.81       25.62      2.40 o 
 -10  -5   4       97.02       88.01      5.52 o 
  -9  -5   4      736.99      774.43     17.65 o 
  -8  -5   4      177.76      180.76      6.93 o 
  -7  -5   4      111.56      117.33      3.72 o 
  -6  -5   4      774.78      750.98     11.77 o 
  -5  -5   4     2057.48     1945.24     24.40 o 
  -4  -5   4      765.67      682.18      8.77 o 
  -3  -5   4      297.84      343.29      5.45 o 
  -2  -5   4     4756.52     4877.47     50.74 o 
  -1  -5   4     1294.73      905.13     10.07 o 
   0  -5   4       96.91       20.88      1.11 o 
   1  -5   4     3070.20     3729.06     49.33 o 
   2  -5   4     1851.51     1537.58     15.24 o 
   3  -5   4     1900.83     1817.33     17.67 o 
   4  -5   4       12.69       12.52      1.08 o 
   5  -5   4     1002.32      945.93     10.59 o 
   6  -5   4     1561.08     1469.91     15.56 o 
   7  -5   4      385.56      373.19      5.80 o 
   8  -5   4        0.33        1.51      1.23 o 
   9  -5   4      629.84      626.02      9.68 o 
  10  -5   4      299.52      313.33      6.30 o 
 -11  -4   4      120.32      136.97      6.00 o 
 -10  -4   4      126.23      130.73      5.52 o 
  -9  -4   4      203.76      206.87      7.58 o 
  -8  -4   4      440.11      447.60     11.34 o 
  -7  -4   4     1906.06     1899.68     26.83 o 
  -6  -4   4      191.28      165.29      3.17 o 
  -5  -4   4        0.36        8.72      0.86 o 
  -4  -4   4     2758.02     2625.83     35.70 o 
  -3  -4   4     3340.59     3116.55     34.17 o 
  -2  -4   4      236.07      166.91      2.79 o 
  -1  -4   4     1778.98     2123.76     20.56 o 
   0  -4   4     6112.97     6608.53     62.00 o 
   1  -4   4     1221.70      931.80     10.48 o 
   2  -4   4      116.62      211.83      3.45 o 
   3  -4   4     4289.96     4577.66     43.66 o 
   4  -4   4      833.74      628.94      8.17 o 
   5  -4   4      642.87      578.65      7.23 o 
   6  -4   4       88.46       80.99      2.63 o 
   7  -4   4     1072.27     1074.13     12.31 o 
   8  -4   4      530.06      509.12      8.11 o 
   9  -4   4       41.78       45.97      2.70 o 
  10  -4   4       12.66       14.78      2.86 o 
 -11  -3   4       14.12       17.34      2.85 o 
 -10  -3   4      296.82      296.53      8.07 o 
  -9  -3   4      418.22      423.23      9.51 o 
  -8  -3   4      230.21      214.43      5.66 o 
  -7  -3   4       25.90       37.79      2.02 o 
  -6  -3   4     1277.40     1192.61     15.72 o 
  -5  -3   4     3590.07     3708.82     36.68 o 
  -4  -3   4       27.44       19.59      1.00 o 
  -3  -3   4      289.79      182.13      2.94 o 
  -2  -3   4     5347.88     5199.93     59.52 o 
  -1  -3   4     4310.71     4334.40     37.41 o 
   0  -3   4       48.87      122.43      2.04 o 
   1  -3   4     3775.92     4361.00     43.52 o 
   2  -3   4     4140.15     4120.49     47.54 o 
   3  -3   4      737.09      686.71      7.11 o 
   4  -3   4      514.13      568.60      6.67 o 
   5  -3   4     3358.73     3327.10     31.60 o 
   6  -3   4      178.58      133.43      3.03 o 
   7  -3   4       86.33       74.22      2.86 o 
   8  -3   4      106.76      104.28      3.47 o 
   9  -3   4      609.11      612.43     10.17 o 
  10  -3   4      116.81      120.81      5.64 o 
 -11  -2   4      316.69      341.33      8.98 o 
 -10  -2   4      214.69      223.54      6.69 o 
  -9  -2   4       15.19       19.77      2.38 o 
  -8  -2   4     1000.03      973.52     13.02 o 
  -7  -2   4      952.90      911.39     10.17 o 
  -6  -2   4      291.60      305.42      5.09 o 
  -5  -2   4      240.71      138.22      3.59 o 
  -4  -2   4     2276.40     1945.22     18.96 o 
  -3  -2   4     3958.74     4164.19     41.87 o 
  -2  -2   4       58.49      106.59      1.97 o 
  -1  -2   4     1376.62     1260.64     13.43 o 
   0  -2   4     6082.65     6361.22     79.80 o 
   1  -2   4     1555.54     1538.34     18.36 o 
   2  -2   4      274.53      273.47      4.17 o 
   3  -2   4     3543.75     3595.61     37.94 o 
   4  -2   4     1836.34     1697.68     20.49 o 
   5  -2   4      182.98      173.00      3.48 o 
   6  -2   4      653.10      665.53     11.65 o 
   7  -2   4     1875.41     1845.21     20.31 o 
   8  -2   4        3.65        9.03      1.86 o 
   9  -2   4        0.08        0.88      1.39 o 
 -11  -1   4        1.14       -2.62      3.62 o 
 -10  -1   4      703.32      708.72     12.13 o 
  -9  -1   4      871.00      891.50     10.42 o 
  -8  -1   4      204.26      204.55      3.93 o 
  -7  -1   4      496.89      461.14      5.94 o 
  -6  -1   4     2150.39     2062.34     26.41 o 
  -5  -1   4     1345.89     1299.60     15.64 o 
  -4  -1   4      206.19      314.18      4.39 o 
  -3  -1   4     2163.47     1779.65     17.52 o 
  -2  -1   4     2216.54     1715.72     20.35 o 
  -1  -1   4     1844.18     1793.22     18.52 o 
   0  -1   4      364.15      433.12      5.70 o 
   1  -1   4     2262.02     2125.28     23.33 o 
   2  -1   4     3854.96     3837.12     37.27 o 
   3  -1   4      110.39      101.54      2.08 o 
   4  -1   4      501.50      434.91      6.38 o 
   5  -1   4     2076.01     1961.97     23.70 o 
   6  -1   4      528.61      496.83      7.66 o 
   7  -1   4        6.77        3.22      1.35 o 
   8  -1   4      481.24      471.74      9.18 o 
   9  -1   4      763.65      750.75     12.91 o 
 -11   0   4      635.87      704.15     16.01 o 
 -10   0   4      153.77      160.83      4.86 o 
  -9   0   4      105.02      104.07      2.81 o 
  -8   0   4     1864.49     1896.59     17.54 o 
  -7   0   4     1636.50     1669.34     17.33 o 
  -6   0   4       48.01       70.43      1.36 o 
  -5   0   4     3168.87     3029.95     30.48 o 
  -4   0   4     2601.49     2397.72     23.14 o 
  -3   0   4     1014.39     1025.73     12.65 o 
  -2   0   4       38.42      115.44      2.13 o 
  -1   0   4     5065.03     5092.60     55.73 o 
   0   0   4     1451.04     1173.55     18.07 o 
   1   0   4      400.10      403.89      5.44 o 
   2   0   4      888.46      879.27      9.59 o 
   3   0   4     1684.93     1502.80     15.41 o 
   4   0   4     1353.45     1285.17     16.22 o 
   5   0   4       10.51       12.13      1.59 o 
   6   0   4      450.25      409.26      7.38 o 
   7   0   4      842.83      807.83     13.25 o 
   8   0   4       93.85      100.54      4.33 o 
   9   0   4        5.94        7.63      1.80 o 
 -12   1   4       77.23       80.77      4.36 o 
 -11   1   4       62.98       69.35      3.85 o 
 -10   1   4      500.49      515.72      8.37 o 
  -9   1   4     1189.37     1221.04     14.72 o 
  -8   1   4       30.70       30.03      1.42 o 
  -7   1   4      886.29      871.29      8.37 o 
  -6   1   4     3445.04     3526.01     27.85 o 
  -5   1   4     1842.59     1973.72     17.35 o 
  -4   1   4       37.92       10.39      1.05 o 
  -3   1   4     8091.11     8179.66     85.81 o 
  -2   1   4     2324.13     2150.42     20.69 o 
  -1   1   4      206.73      172.90      3.06 o 
   0   1   4       73.98       48.06      1.47 o 
   1   1   4     4455.15     4430.19     40.64 o 
   2   1   4      711.89      632.62      7.55 o 
   3   1   4        1.34        5.70      1.11 o 
   4   1   4      781.27      690.21     12.15 o 
   5   1   4      706.11      622.71     10.48 o 
   6   1   4      285.52      267.68      8.13 o 
   7   1   4       81.43       83.99      3.93 o 
   8   1   4      220.24      225.13      6.13 o 
 -12   2   4      484.81      530.11      9.62 o 
 -11   2   4      184.96      201.89      5.68 o 
 -10   2   4       29.67       29.12      2.18 o 
  -9   2   4      436.79      442.19      6.35 o 
  -8   2   4     1253.60     1184.92     12.36 o 
  -7   2   4     1456.57     1494.71     13.38 o 
  -6   2   4       98.30       94.51      1.92 o 
  -5   2   4     2382.02     2267.57     19.39 o 
  -4   2   4     4481.28     4848.57     44.02 o 
  -3   2   4      887.23      968.39      9.97 o 
  -2   2   4      624.40      516.85      5.35 o 
  -1   2   4     7920.78     8345.64     91.26 o 
   0   2   4     1454.52     1404.68     14.35 o 
   1   2   4        7.98        9.11      0.93 o 
   2   2   4      413.90      361.09      5.97 o 
   3   2   4     2138.99     2019.96     22.38 o 
   4   2   4      169.02      166.00      4.56 o 
   5   2   4       72.23       58.50      2.95 o 
   6   2   4      442.65      427.07      8.53 o 
   7   2   4      163.50      166.67      5.57 o 
   8   2   4       24.76       31.00      2.84 o 
 -12   3   4      263.32      246.54      6.24 o 
 -11   3   4      862.74      834.85     12.69 o 
 -10   3   4     1065.53     1078.50     13.92 o 
  -9   3   4      220.06      210.96      4.15 o 
  -8   3   4       14.48       24.14      1.37 o 
  -7   3   4     1430.45     1449.12     14.27 o 
  -6   3   4     1894.91     1845.71     17.46 o 
  -5   3   4      847.82      935.96     13.59 o 
  -4   3   4      848.48      787.66     10.04 o 
  -3   3   4     3501.06     3276.33     30.28 o 
  -2   3   4     3194.27     3459.07     30.08 o 
  -1   3   4       49.49       52.43      1.66 o 
   0   3   4     1425.28     1435.07     13.99 o 
   1   3   4     4089.66     4062.55     40.51 o 
   2   3   4      564.90      561.36      7.83 o 
   3   3   4      137.18      127.20      3.33 o 
   4   3   4      546.68      530.50     10.69 o 
   5   3   4      610.57      595.82      9.73 o 
   6   3   4        7.23        8.49      1.66 o 
   7   3   4       78.34       79.50      6.68 o 
   8   3   4      197.00      208.59      6.20 o 
 -12   4   4      469.34      505.01      9.53 o 
 -11   4   4      208.42      216.73      7.81 o 
 -10   4   4      199.72      173.07      5.17 o 
  -9   4   4     2148.08     2126.20     22.59 o 
  -8   4   4     1698.58     1639.24     16.28 o 
  -7   4   4      108.85       89.47      2.38 o 
  -6   4   4      368.54      393.48      6.24 o 
  -5   4   4     2577.51     2646.06     29.24 o 
  -4   4   4     1644.86     1662.40     21.14 o 
  -3   4   4      113.97      153.78      2.50 o 
  -2   4   4     1740.86     1744.20     16.07 o 
  -1   4   4     3098.63     3045.76     30.11 o 
   0   4   4     1371.31     1419.75     13.98 o 
   1   4   4      145.76      146.02      3.35 o 
   2   4   4     1471.22     1482.17     17.32 o 
   3   4   4     1245.14     1201.98     14.83 o 
   4   4   4      145.82      149.40      3.95 o 
   5   4   4      164.69      143.33      4.33 o 
   6   4   4      364.67      358.39      7.43 o 
   7   4   4      107.59      108.49      4.79 o 
 -12   5   4        0.23        2.17      1.37 o 
 -11   5   4      802.57      774.60     12.33 o 
 -10   5   4      900.13      884.24     12.92 o 
  -9   5   4      109.85      108.19      3.75 o 
  -8   5   4       26.28       17.38      1.60 o 
  -7   5   4     3585.91     3442.19     38.20 o 
  -6   5   4     1816.65     1721.28     18.81 o 
  -5   5   4        3.49        3.25      1.10 o 
  -4   5   4     1217.17     1266.49     15.46 o 
  -3   5   4     2503.95     2449.50     27.45 o 
  -2   5   4      859.35      831.39      9.24 o 
  -1   5   4       69.36       88.50      3.50 o 
   0   5   4     1736.73     1741.18     19.60 o 
   1   5   4     1413.52     1389.44     16.40 o 
   2   5   4      428.38      442.38      7.05 o 
   3   5   4      385.06      360.68      6.41 o 
   4   5   4      972.42      946.06     12.84 o 
   5   5   4      213.05      209.51      5.43 o 
   6   5   4       16.84       16.51      2.16 o 
 -11   6   4      161.57      155.34      4.23 o 
 -10   6   4       98.26      107.25      3.72 o 
  -9   6   4     1482.16     1417.58     19.02 o 
  -8   6   4     1229.04     1154.40     15.91 o 
  -7   6   4        3.91        2.58      1.08 o 
  -6   6   4       92.07      122.32      3.28 o 
  -5   6   4     3981.86     3694.46     40.75 o 
  -4   6   4     1130.66     1001.86     12.99 o 
  -3   6   4       73.14       81.82      2.80 o 
  -2   6   4     1624.53     1629.39     17.94 o 
  -1   6   4     1405.85     1362.36     15.92 o 
   0   6   4      230.10      221.10      4.44 o 
   1   6   4      366.00      396.92      6.60 o 
   2   6   4     1070.68     1053.65     13.61 o 
   3   6   4      363.95      374.07      7.59 o 
   4   6   4       68.66       68.80      3.59 o 
   5   6   4      343.38      330.62      7.24 o 
 -11   7   4      729.54      708.35     13.39 o 
 -10   7   4      186.82      203.17      5.50 o 
  -9   7   4       45.79       40.40      2.83 o 
  -8   7   4      540.53      541.31      9.35 o 
  -7   7   4     1700.54     1545.77     17.94 o 
  -6   7   4     1084.75     1003.32     13.57 o 
  -5   7   4       76.03       88.85      3.87 o 
  -4   7   4      495.70      535.50      8.45 o 
  -3   7   4     2925.64     2752.84     40.61 o 
  -2   7   4      352.22      316.62      8.96 o 
  -1   7   4      219.94      229.14      5.74 o 
   0   7   4     1311.38     1289.46     17.19 o 
   1   7   4      498.32      496.80      7.90 o 
   2   7   4        9.81       11.84      1.66 o 
   3   7   4      395.79      398.94      7.62 o 
   4   7   4      459.02      461.04      8.24 o 
 -10   8   4      126.32      125.21      4.53 o 
  -9   8   4      933.57      879.12     12.75 o 
  -8   8   4      176.77      164.79      5.46 o 
  -7   8   4        9.17       15.16      2.31 o 
  -6   8   4     1243.88     1241.18     16.37 o 
  -5   8   4     1193.28     1132.95     15.10 o 
  -4   8   4      554.45      544.60      9.46 o 
  -3   8   4      270.65      275.57     10.53 o 
  -2   8   4      768.29      777.01     16.80 o 
  -1   8   4     1438.00     1360.53     22.03 o 
   0   8   4       29.50       32.21      3.91 o 
   1   8   4      212.09      236.93      8.14 o 
   2   8   4      737.02      722.41     11.78 o 
   3   8   4      110.03      110.19      4.17 o 
 -10   9   4      166.35      169.06      5.03 o 
  -9   9   4        0.97        6.94      1.76 o 
  -8   9   4      288.35      276.32      6.80 o 
  -7   9   4      768.31      717.93     12.03 o 
  -6   9   4       86.02       78.92      5.39 o 
  -5   9   4      140.81      147.52      5.80 o 
  -4   9   4     1583.27     1577.89     29.48 o 
  -3   9   4      498.87      490.78     14.69 o 
  -2   9   4      121.90      118.86      6.25 o 
  -1   9   4      340.20      353.60     10.60 o 
   0   9   4      584.56      608.14     12.64 o 
   1   9   4      515.49      498.12     12.32 o 
   2   9   4        5.74        6.61      2.14 o 
  -8  10   4      121.62      122.74      5.18 o 
  -7  10   4       22.96       20.65      2.67 o 
  -6  10   4      381.97      380.80      9.96 o 
  -5  10   4      387.58      384.22     11.33 o 
  -4  10   4        6.66        4.24      2.50 o 
  -3  10   4      253.26      249.18      9.02 o 
  -2  10   4     1195.26     1207.01     31.32 o 
  -1  10   4      117.93      124.59      7.35 o 
   0  10   4        1.02       -0.62      2.30 o 
  -6  11   4       38.99       37.11      9.82 o 
  -5  11   4       60.96       61.07      5.48 o 
  -4  11   4      298.48      299.28     10.38 o 
  -3  11   4      124.79      133.57      9.99 o 
  -2  11   4       16.13       17.85      3.66 o 
  -1 -14   5       39.48       44.96      4.62 o 
   0 -14   5      464.19      482.26     16.79 o 
   1 -14   5      122.48      141.50      8.61 o 
   2 -14   5       41.28       29.65      5.86 o 
   3 -14   5      115.08      139.30     11.41 o 
   4 -14   5      593.46      561.26     18.31 o 
  -3 -13   5      383.55      369.49     10.15 o 
  -2 -13   5      478.13      507.90     13.64 o 
  -1 -13   5      226.43      242.67      8.61 o 
   0 -13   5       54.85       51.61      4.55 o 
   1 -13   5      177.81      185.80     10.36 o 
   2 -13   5      548.61      563.32     17.55 o 
   3 -13   5       47.35       50.31      4.82 o 
   4 -13   5      147.98      139.10     11.55 o 
   5 -13   5      195.81      208.03     14.17 o 
   6 -13   5      377.81      375.43     10.21 o 
  -5 -12   5      179.94      168.80     11.64 o 
  -4 -12   5      319.59      347.64      9.64 o 
  -3 -12   5      821.81      765.26     15.62 o 
  -2 -12   5       41.01       31.01      5.13 o 
  -1 -12   5     1018.42      984.29     18.21 o 
   0 -12   5      737.94      758.70     16.70 o 
   1 -12   5      132.75      134.96      5.88 o 
   2 -12   5      292.73      278.77      9.80 o 
   3 -12   5      376.80      374.23      8.76 o 
   4 -12   5      350.32      361.71     10.46 o 
   5 -12   5        0.07        2.63      1.75 o 
   6 -12   5      186.90      181.87      4.99 o 
   7 -12   5      213.63      222.87      5.57 o 
  -6 -11   5      477.98      496.96     11.99 o 
  -5 -11   5      349.10      345.21     10.87 o 
  -4 -11   5       72.30       63.45      4.40 o 
  -3 -11   5      614.14      603.63     12.79 o 
  -2 -11   5      548.48      561.59     14.86 o 
  -1 -11   5      894.15      850.98     14.32 o 
   0 -11   5      301.26      289.72      7.55 o 
   1 -11   5     1832.35     1857.31     26.34 o 
   2 -11   5      706.37      786.62     11.86 o 
   3 -11   5        9.64       13.62      2.13 o 
   4 -11   5      592.73      600.02      9.41 o 
   5 -11   5      481.17      487.35      7.96 o 
   6 -11   5       78.26       78.99      3.85 o 
   7 -11   5       44.32       46.96      3.18 o 
   8 -11   5      108.46      118.48      6.42 o 
  -7 -10   5      317.83      326.72     12.63 o 
  -6 -10   5      117.85      107.95      5.48 o 
  -5 -10   5      227.15      243.96     10.33 o 
  -4 -10   5      994.59     1001.55     18.19 o 
  -3 -10   5      300.98      303.20      7.88 o 
  -2 -10   5      322.55      319.98      6.78 o 
  -1 -10   5     1414.19     1394.21     19.47 o 
   0 -10   5      666.56      721.16     11.16 o 
   1 -10   5      489.21      479.21      9.05 o 
   2 -10   5      755.83      789.51     10.26 o 
   3 -10   5     2149.20     2243.15     21.08 o 
   4 -10   5      394.59      426.82      6.57 o 
   5 -10   5       45.52       47.90      2.41 o 
   6 -10   5      648.94      638.52     11.50 o 
   7 -10   5      380.77      390.92      7.27 o 
   8 -10   5        1.53       -0.58      1.60 o 
  -8  -9   5        0.06        1.15      1.91 o 
  -7  -9   5      570.85      569.12     12.50 o 
  -6  -9   5      762.48      777.90     15.17 o 
  -5  -9   5      428.79      422.67      9.77 o 
  -4  -9   5      658.26      627.39     12.50 o 
  -3  -9   5      807.19      808.76     12.54 o 
  -2  -9   5     1472.51     1445.93     19.79 o 
  -1  -9   5       47.03       41.84      2.33 o 
   0  -9   5      737.25      725.76     10.40 o 
   1  -9   5     2133.28     2228.82     21.41 o 
   2  -9   5      502.94      602.08      7.96 o 
   3  -9   5       74.67       77.52      2.25 o 
   4  -9   5     1024.43     1032.99     11.71 o 
   5  -9   5     1607.55     1638.52     17.39 o 
   6  -9   5      112.20      111.56      3.28 o 
   7  -9   5      179.23      185.69      8.66 o 
   8  -9   5      452.48      453.57      9.53 o 
   9  -9   5      167.35      180.84      5.86 o 
  -9  -8   5      324.64      329.58     11.04 o 
  -8  -8   5      695.32      705.61     14.16 o 
  -7  -8   5      187.11      181.98      6.02 o 
  -6  -8   5      108.60      113.92      4.85 o 
  -5  -8   5     1797.32     1806.03     28.35 o 
  -4  -8   5     1269.43     1198.27     38.67 o 
  -3  -8   5      273.24      278.78      5.79 o 
  -2  -8   5     1929.68     1955.94     23.27 o 
  -1  -8   5     1730.56     1663.90     18.77 o 
   0  -8   5     1392.74     1367.39     14.99 o 
   1  -8   5      118.70      153.04      2.62 o 
   2  -8   5      948.89      928.39     11.59 o 
   3  -8   5     2011.45     2080.13     19.63 o 
   4  -8   5      191.52      225.25      4.03 o 
   5  -8   5       15.40       18.07      1.37 o 
   6  -8   5      831.14      846.35     10.97 o 
   7  -8   5      747.43      737.46     11.50 o 
   8  -8   5        8.96        6.01      1.93 o 
   9  -8   5      216.43      211.92      6.22 o 
  -9  -7   5       90.79       91.89      6.32 o 
  -8  -7   5       97.58      108.96      4.53 o 
  -7  -7   5     1006.71     1028.22     19.59 o 
  -6  -7   5     1372.41     1324.58     21.72 o 
  -5  -7   5       76.99       77.53      3.27 o 
  -4  -7   5      735.34      676.87     11.51 o 
  -3  -7   5     4238.92     4185.91     46.32 o 
  -2  -7   5     1262.43     1184.10     14.83 o 
  -1  -7   5        2.43        5.72      0.95 o 
   0  -7   5     3303.13     3636.07     35.74 o 
   1  -7   5     2253.69     2219.71     21.79 o 
   2  -7   5      789.39      783.47      7.80 o 
   3  -7   5      936.46     1002.51     11.04 o 
   4  -7   5      698.69      650.14      7.63 o 
   5  -7   5     1098.66     1093.10     11.70 o 
   6  -7   5       24.77       24.72      2.15 o 
   7  -7   5       96.28      102.05      3.48 o 
   8  -7   5      444.72      473.60      8.67 o 
   9  -7   5      217.26      202.26      5.46 o 
 -10  -6   5       57.65       74.18      5.84 o 
  -9  -6   5      353.90      387.90     17.25 o 
  -8  -6   5      939.35      920.88     16.19 o 
  -7  -6   5       21.77       19.85      3.66 o 
  -6  -6   5      672.04      673.68     10.56 o 
  -5  -6   5     2374.76     2364.79     27.94 o 
  -4  -6   5     1739.93     1705.50     19.21 o 
  -3  -6   5       23.97       28.11      1.69 o 
  -2  -6   5     2116.13     2032.95     23.46 o 
  -1  -6   5     7270.53     7448.98     75.01 o 
   0  -6   5      497.29      437.46      5.72 o 
   1  -6   5      430.81      464.79      5.96 o 
   2  -6   5     3354.43     3625.80     32.67 o 
   3  -6   5     1806.41     1856.80     18.59 o 
   4  -6   5      212.26      224.80      3.92 o 
   5  -6   5     1501.21     1525.21     18.16 o 
   6  -6   5      374.39      355.41      5.59 o 
   7  -6   5      347.72      327.44      5.80 o 
   8  -6   5        2.61        5.22      1.66 o 
   9  -6   5       77.79       85.60      3.62 o 
 -10  -5   5      468.51      492.69     13.44 o 
  -9  -5   5      110.08      111.25      6.18 o 
  -8  -5   5      397.45      415.40     10.97 o 
  -7  -5   5     1022.27     1032.30     14.58 o 
  -6  -5   5     1663.48     1645.57     18.73 o 
  -5  -5   5       94.37       96.13      2.59 o 
  -4  -5   5     2226.00     2181.99     30.49 o 
  -3  -5   5     4393.67     4195.66     47.41 o 
  -2  -5   5     1025.44      926.03     12.01 o 
  -1  -5   5      642.66      695.24      7.82 o 
   0  -5   5     3145.38     3161.95     32.47 o 
   1  -5   5     7431.88     8239.63     72.94 o 
   2  -5   5       12.28       12.19      0.84 o 
   3  -5   5     1186.78     1161.19     12.65 o 
   4  -5   5     2449.02     2370.59     24.29 o 
   5  -5   5      762.88      736.87      9.45 o 
   6  -5   5        3.39        4.08      1.02 o 
   7  -5   5     1054.58     1041.42     13.60 o 
   8  -5   5      149.76      163.00      4.98 o 
   9  -5   5       62.06       68.58      3.32 o 
 -11  -4   5        0.82        2.86      2.08 o 
 -10  -4   5      371.09      379.07      9.45 o 
  -9  -4   5     1229.00     1245.72     24.39 o 
  -8  -4   5      897.27      893.93     16.09 o 
  -7  -4   5      770.42      856.28     10.38 o 
  -6  -4   5     1513.96     1519.53     16.15 o 
  -5  -4   5     1979.85     1957.65     19.11 o 
  -4  -4   5     2029.11     2217.87     28.21 o 
  -3  -4   5      973.17     1038.32     14.11 o 
  -2  -4   5     4127.60     4125.37     39.48 o 
  -1  -4   5     5439.04     5511.62     47.52 o 
   0  -4   5      137.07       75.87      1.72 o 
   1  -4   5     1879.78     2044.23     21.52 o 
   2  -4   5     2877.46     2819.86     25.13 o 
   3  -4   5     3400.64     3631.17     32.04 o 
   4  -4   5       91.16       76.06      2.34 o 
   5  -4   5     1124.25     1033.38     11.54 o 
   6  -4   5     1340.97     1294.67     14.20 o 
   7  -4   5      139.45      130.29      3.77 o 
   8  -4   5       29.67       32.81      2.39 o 
   9  -4   5      460.81      458.68      8.09 o 
 -11  -3   5      543.17      571.33     14.59 o 
 -10  -3   5      256.09      263.26      8.24 o 
  -9  -3   5       84.21       89.52      4.32 o 
  -8  -3   5     1154.05     1176.39     16.51 o 
  -7  -3   5     2602.58     2662.99     30.95 o 
  -6  -3   5     1162.72     1227.47     14.20 o 
  -5  -3   5     3434.82     3831.06     45.20 o 
  -4  -3   5     3715.08     3636.76     39.97 o 
  -3  -3   5     2172.69     1983.90     25.08 o 
  -2  -3   5     1451.34     1747.61     18.60 o 
  -1  -3   5     2735.07     3039.90     30.56 o 
   0  -3   5     4777.27     4874.89     46.53 o 
   1  -3   5     3009.10     3048.17     61.56 o 
   2  -3   5       66.91       81.72      1.65 o 
   3  -3   5     2070.72     1953.73     18.78 o 
   4  -3   5     1716.27     1603.86     20.14 o 
   5  -3   5      755.80      741.35      9.35 o 
   6  -3   5      231.21      213.85      4.46 o 
   7  -3   5      574.86      560.69      8.71 o 
   8  -3   5      577.79      549.43      9.53 o 
   9  -3   5        2.88        0.51      1.55 o 
 -11  -2   5       38.03       40.98      5.08 o 
 -10  -2   5      202.99      226.20      6.65 o 
  -9  -2   5     1507.29     1531.16     22.20 o 
  -8  -2   5      214.63      203.05      4.32 o 
  -7  -2   5      823.30      837.40     10.30 o 
  -6  -2   5     2669.71     2668.17     34.33 o 
  -5  -2   5     3999.18     4307.66     45.04 o 
  -4  -2   5      885.65     1166.21     12.77 o 
  -3  -2   5    10496.08    12045.74    173.88 o 
  -2  -2   5     5737.30     5725.65     61.42 o 
  -1  -2   5     1202.31      983.85      9.87 o 
   0  -2   5      243.24      360.97      4.95 o 
   1  -2   5     3686.86     4074.77     41.03 o 
   2  -2   5     3317.51     3428.54     28.68 o 
   3  -2   5      775.92      789.51      8.64 o 
   4  -2   5      338.41      290.07      4.97 o 
   5  -2   5     1273.86     1148.56     14.08 o 
   6  -2   5      689.47      642.00      8.81 o 
   7  -2   5       48.48       44.18      2.62 o 
   8  -2   5      206.66      198.12      5.22 o 
   9  -2   5      163.49      185.59      5.23 o 
 -11  -1   5      214.78      238.82     10.71 o 
 -10  -1   5      211.15      213.28      6.60 o 
  -9  -1   5      338.85      348.55      5.98 o 
  -8  -1   5      502.00      481.14      6.37 o 
  -7  -1   5     2894.66     2977.38     27.14 o 
  -6  -1   5       30.26       40.49      2.46 o 
  -5  -1   5     2967.57     3041.54     32.28 o 
  -4  -1   5     4719.15     4735.14     47.33 o 
  -3  -1   5     3758.96     4285.36     56.25 o 
  -2  -1   5      105.14      226.47      3.35 o 
  -1  -1   5    14011.04    16265.09    162.48 o 
   0  -1   5     5480.38     5808.94     57.83 o 
   1  -1   5      373.19      317.07      3.94 o 
   2  -1   5       90.68       76.12      2.98 o 
   3  -1   5     2789.22     2832.26     27.56 o 
   4  -1   5     1480.33     1502.78     20.41 o 
   5  -1   5       43.83       41.32      2.43 o 
   6  -1   5      308.73      286.70      6.09 o 
   7  -1   5      505.39      487.47      9.75 o 
   8  -1   5      195.70      188.53      6.55 o 
   9  -1   5        9.53       10.33      1.95 o 
 -12   0   5      113.45      106.39     11.97 o 
 -11   0   5       45.86       42.02      7.32 o 
 -10   0   5      969.79      974.54     16.80 o 
  -9   0   5      641.91      627.37      8.84 o 
  -8   0   5      112.37      113.12      2.54 o 
  -7   0   5     1377.57     1382.78     11.88 o 
  -6   0   5      920.32      812.08      7.67 o 
  -5   0   5     3406.27     3784.81     44.64 o 
  -4   0   5      138.54       95.02      1.74 o 
  -3   0   5     4732.11     4716.25     50.23 o 
  -2   0   5     5999.86     6104.05     59.87 o 
  -1   0   5     1416.30     1622.87     17.08 o 
   0   0   5      350.92      316.27      4.44 o 
   1   0   5     8323.75     9319.05     84.04 o 
   2   0   5     2979.46     3187.69     32.85 o 
   3   0   5       12.14       13.00      1.19 o 
   4   0   5      369.19      347.31      7.72 o 
   5   0   5     1366.66     1330.05     19.10 o 
   6   0   5      461.07      449.52     10.01 o 
   7   0   5       14.31       13.94      2.09 o 
   8   0   5      179.28      194.52      6.43 o 
 -12   1   5      212.90      255.55      8.78 o 
 -11   1   5      623.10      676.13     10.87 o 
 -10   1   5       46.87       51.18      2.63 o 
  -9   1   5      302.89      284.88      4.88 o 
  -8   1   5     1935.49     1905.24     18.50 o 
  -7   1   5      946.04      941.23      9.04 o 
  -6   1   5        4.85       14.63      0.85 o 
  -5   1   5     3028.27     3048.30     26.17 o 
  -4   1   5     1275.77     1078.13     12.86 o 
  -3   1   5     1993.87     2352.69     27.50 o 
  -2   1   5      950.97      885.62     10.05 o 
  -1   1   5     4177.95     4219.23     37.29 o 
   0   1   5     3893.59     4111.43     36.50 o 
   1   1   5      101.77      114.57      1.92 o 
   2   1   5     1055.45     1038.05     11.20 o 
   3   1   5     3752.70     3807.42     47.17 o 
   4   1   5      944.86      966.63     16.20 o 
   5   1   5       37.00       32.00      2.55 o 
   6   1   5      344.59      323.87      8.98 o 
   7   1   5      482.48      479.73      9.72 o 
   8   1   5       92.24       91.08      4.73 o 
 -12   2   5       31.45       25.69      3.80 o 
 -11   2   5       69.98       76.44      3.41 o 
 -10   2   5      598.17      618.23      9.14 o 
  -9   2   5      915.20      913.54     10.75 o 
  -8   2   5        5.07        4.94      0.80 o 
  -7   2   5     1022.76      975.06     10.26 o 
  -6   2   5     3024.90     2951.11     29.98 o 
  -5   2   5      561.10      568.41      6.24 o 
  -4   2   5       93.49       55.13      1.46 o 
  -3   2   5     3777.99     3737.67     31.47 o 
  -2   2   5     1225.93     1104.69     12.16 o 
  -1   2   5      408.43      520.07      7.41 o 
   0   2   5     1582.80     1611.64     16.62 o 
   1   2   5     2353.39     2356.03     24.59 o 
   2   2   5     1559.97     1581.28     19.53 o 
   3   2   5       37.63       30.67      2.49 o 
   4   2   5      992.94      945.88     14.59 o 
   5   2   5     1364.38     1326.86     19.47 o 
   6   2   5      180.11      177.70      5.48 o 
   7   2   5       66.35       65.44      3.91 o 
 -12   3   5      347.07      391.49      8.63 o 
 -11   3   5      142.44      147.66      4.30 o 
 -10   3   5      273.40      262.41      5.42 o 
  -9   3   5      349.13      375.75      5.60 o 
  -8   3   5     1088.75     1058.08     11.25 o 
  -7   3   5      854.19      795.94      9.41 o 
  -6   3   5      276.08      255.78      4.41 o 
  -5   3   5     1944.63     1840.51     19.87 o 
  -4   3   5     3143.24     3174.75     34.60 o 
  -3   3   5       88.84       99.21      2.19 o 
  -2   3   5      418.46      342.63      4.32 o 
  -1   3   5     2725.05     2705.43     25.38 o 
   0   3   5      788.47      745.43      8.20 o 
   1   3   5        0.13       13.91      3.95 o 
   2   3   5     1375.62     1364.82     17.50 o 
   3   3   5      786.50      791.35     11.58 o 
   4   3   5      417.83      414.12      8.32 o 
   5   3   5      123.45      121.18      4.42 o 
   6   3   5      542.04      524.07     10.37 o 
   7   3   5      386.55      367.54      8.58 o 
 -12   4   5       25.59       25.15      2.93 o 
 -11   4   5      235.76      268.06      5.85 o 
 -10   4   5      700.22      727.09     11.03 o 
  -9   4   5      127.01      121.10      3.28 o 
  -8   4   5     1124.07     1067.07     12.28 o 
  -7   4   5      748.16      799.02     10.18 o 
  -6   4   5     1191.42     1194.41     15.88 o 
  -5   4   5      402.53      390.36      6.39 o 
  -4   4   5      846.18      819.96     10.84 o 
  -3   4   5     2203.05     2090.78     29.06 o 
  -2   4   5     1933.44     2006.11     21.37 o 
  -1   4   5       17.30       22.35      1.43 o 
   0   4   5      565.93      532.57      8.27 o 
   1   4   5     1239.02     1223.95     17.35 o 
   2   4   5      238.13      244.22      5.27 o 
   3   4   5       60.84       63.51      2.96 o 
   4   4   5      718.44      707.04     11.21 o 
   5   4   5      189.05      202.11      8.73 o 
   6   4   5       52.51       57.30      3.82 o 
 -12   5   5      220.73      253.87      7.85 o 
 -11   5   5       87.50      111.00      4.73 o 
 -10   5   5      191.64      185.17      4.89 o 
  -9   5   5      447.52      482.85      8.49 o 
  -8   5   5      972.62      941.33     11.96 o 
  -7   5   5       23.90       21.50      2.52 o 
  -6   5   5     2538.64     2352.22     44.91 o 
  -5   5   5      925.21     1015.28     13.19 o 
  -4   5   5      736.41      762.30     10.45 o 
  -3   5   5        9.71       12.27      1.45 o 
  -2   5   5     1048.76      989.26     11.90 o 
  -1   5   5     1501.24     1436.87     18.13 o 
   0   5   5      698.03      719.05      9.71 o 
   1   5   5      110.30      114.42      3.30 o 
   2   5   5      396.57      399.54      6.85 o 
   3   5   5      414.45      415.63      7.26 o 
   4   5   5       17.18       20.54      2.16 o 
   5   5   5       53.95       56.09      3.71 o 
 -11   6   5      199.93      245.42      6.23 o 
 -10   6   5      493.16      492.36      8.99 o 
  -9   6   5       21.23       23.85      2.30 o 
  -8   6   5      650.29      616.93     10.10 o 
  -7   6   5      538.26      581.54      9.16 o 
  -6   6   5      806.46      787.82     11.24 o 
  -5   6   5       23.60       29.99      2.09 o 
  -4   6   5     3423.76     3304.86     36.80 o 
  -3   6   5      682.85      731.66     10.28 o 
  -2   6   5      196.77      198.93      6.18 o 
  -1   6   5       86.24       96.28      5.05 o 
   0   6   5      835.45      824.04     11.09 o 
   1   6   5      656.25      660.03      9.64 o 
   2   6   5      127.64      125.88      3.77 o 
   3   6   5       92.04      102.22      4.04 o 
   4   6   5      170.11      178.76      5.22 o 
 -11   7   5        7.12        4.87      2.11 o 
 -10   7   5      167.54      165.54      5.60 o 
  -9   7   5      306.18      318.53      6.98 o 
  -8   7   5      641.49      596.26     11.24 o 
  -7   7   5        9.55       10.57      2.03 o 
  -6   7   5     1194.66     1178.17     15.64 o 
  -5   7   5      421.44      474.27      7.97 o 
  -4   7   5      340.51      350.08      8.30 o 
  -3   7   5      154.92      152.67      5.63 o 
  -2   7   5     2977.80     2858.12     48.18 o 
  -1   7   5      276.84      285.87      8.88 o 
   0   7   5        1.32        5.18      1.87 o 
   1   7   5      156.09      173.46      5.43 o 
   2   7   5      430.91      442.52      8.05 o 
   3   7   5      198.36      197.38      5.10 o 
 -10   8   5      314.42      293.01      9.12 o 
  -9   8   5      169.97      155.42      5.66 o 
  -8   8   5      463.94      460.21      9.81 o 
  -7   8   5      321.07      336.50      8.04 o 
  -6   8   5      459.57      428.41      9.16 o 
  -5   8   5      111.19      111.12      5.96 o 
  -4   8   5     1267.99     1253.48     24.44 o 
  -3   8   5      218.46      254.83      8.61 o 
  -2   8   5       41.87       42.03      4.21 o 
  -1   8   5      250.43      271.92     11.93 o 
   0   8   5     1693.14     1652.40     31.14 o 
   1   8   5       50.99       60.11      3.91 o 
   2   8   5       39.20       44.34      3.50 o 
  -9   9   5      838.67      810.73     14.92 o 
  -8   9   5      225.60      212.10      6.63 o 
  -7   9   5      514.61      494.24     10.50 o 
  -6   9   5      737.42      745.59     13.64 o 
  -5   9   5      225.56      248.60      8.80 o 
  -4   9   5      136.65      115.49      7.77 o 
  -3   9   5      206.99      211.94     11.47 o 
  -2   9   5      825.00      823.44     18.62 o 
  -1   9   5       77.44      104.37      8.54 o 
   0   9   5        5.50        4.49      2.74 o 
   1   9   5      223.71      239.55      9.05 o 
  -7  10   5      739.51      734.00     15.50 o 
  -6  10   5       40.48       32.42      3.79 o 
  -5  10   5      767.32      770.59     18.06 o 
  -4  10   5      720.28      761.93     18.02 o 
  -3  10   5      110.26      132.36      8.14 o 
  -2  10   5        1.93        2.97      2.76 o 
  -1  10   5      200.40      198.21      9.78 o 
  -1 -14   6      339.45      337.39     10.88 o 
   0 -14   6        2.88        2.35      2.38 o 
   1 -14   6     1077.09     1092.06     28.71 o 
   2 -14   6      778.54      801.24     22.77 o 
   3 -14   6      262.11      271.89     25.76 o 
   4 -14   6      227.12      227.31     11.20 o 
  -3 -13   6      125.72      139.22      6.10 o 
  -2 -13   6       10.60        6.15      2.48 o 
  -1 -13   6      412.91      418.69     11.76 o 
   0 -13   6     1310.13     1260.04     29.29 o 
   1 -13   6      269.67      260.46      8.62 o 
   2 -13   6       47.59       50.52      3.94 o 
   3 -13   6     1722.09     1677.11     39.65 o 
   4 -13   6      585.98      587.56     23.37 o 
   5 -13   6       83.05       77.51      6.43 o 
   6 -13   6      343.64      321.29      8.23 o 
  -5 -12   6       88.01      104.83      5.94 o 
  -4 -12   6        5.94        2.37      2.06 o 
  -3 -12   6      632.74      617.81     15.12 o 
  -2 -12   6     1106.36     1029.73     18.99 o 
  -1 -12   6       44.83       61.92      4.29 o 
   0 -12   6      171.05      173.30      6.69 o 
   1 -12   6      841.23      861.41     16.03 o 
   2 -12   6     1304.62     1264.66     21.50 o 
   3 -12   6       98.48      108.88      6.47 o 
   4 -12   6      205.29      220.45      6.81 o 
   5 -12   6     1904.74     1917.73     27.53 o 
   6 -12   6      271.64      276.02      6.61 o 
   7 -12   6        1.12        4.63      1.83 o 
  -6 -11   6       43.88       38.50      3.76 o 
  -5 -11   6      674.89      667.45     16.27 o 
  -4 -11   6      662.61      662.99     13.83 o 
  -3 -11   6       29.14       36.77      3.69 o 
  -2 -11   6      165.66      165.45      5.19 o 
  -1 -11   6     1396.04     1353.20     24.05 o 
   0 -11   6     1448.58     1394.22     22.57 o 
   1 -11   6       13.67        3.30      1.53 o 
   2 -11   6      549.05      559.82     12.36 o 
   3 -11   6     1078.06     1105.34     17.00 o 
   4 -11   6      830.21      791.05     11.34 o 
   5 -11   6        3.27        5.54      1.46 o 
   6 -11   6      315.21      317.45      6.50 o 
   7 -11   6     1408.13     1396.20     18.17 o 
  -7 -10   6      158.76      182.78      6.58 o 
  -6 -10   6      807.26      807.68     15.97 o 
  -5 -10   6      106.88      110.99      4.95 o 
  -4 -10   6      189.44      175.91      5.94 o 
  -3 -10   6     2012.80     1975.95     33.26 o 
  -2 -10   6      928.78      913.01     14.06 o 
  -1 -10   6       33.26       30.44      2.13 o 
   0 -10   6      642.85      656.01     11.34 o 
   1 -10   6     2021.84     2060.06     28.58 o 
   2 -10   6     1217.67     1191.81     14.05 o 
   3 -10   6      273.47      196.10      4.50 o 
   4 -10   6      857.42      877.86     11.10 o 
   5 -10   6      843.44      842.59     11.58 o 
   6 -10   6      325.65      305.42      5.75 o 
   7 -10   6       22.67       26.79      2.56 o 
   8 -10   6      282.41      289.62      9.62 o 
  -8  -9   6      659.07      663.69     13.90 o 
  -7  -9   6       73.04       74.67      4.80 o 
  -6  -9   6      147.76      153.84      5.59 o 
  -5  -9   6      843.39      846.78     15.72 o 
  -4  -9   6     1136.75     1107.89     17.24 o 
  -3  -9   6        5.99        8.50      1.65 o 
  -2  -9   6      530.22      509.87      8.68 o 
  -1  -9   6     3799.84     3722.36     42.25 o 
   0  -9   6      772.86      797.62     10.51 o 
   1  -9   6      447.02      383.31      5.70 o 
   2  -9   6     1237.51     1301.09     14.07 o 
   3  -9   6     1824.97     1856.95     18.99 o 
   4  -9   6      616.35      595.01      7.89 o 
   5  -9   6      723.38      655.20      9.88 o 
   6  -9   6      794.16      777.58     11.99 o 
   7  -9   6      383.76      387.58     11.42 o 
   8  -9   6       73.60       60.20      3.91 o 
  -9  -8   6       20.17       23.16      2.46 o 
  -8  -8   6      132.19      135.23      9.70 o 
  -7  -8   6      266.81      279.05      7.56 o 
  -6  -8   6      991.74     1005.15     17.78 o 
  -5  -8   6       43.24       47.33      2.97 o 
  -4  -8   6      563.24      566.05     10.12 o 
  -3  -8   6     2369.52     2310.14     27.17 o 
  -2  -8   6     1048.26      984.23     13.09 o 
  -1  -8   6      173.15      179.94      4.10 o 
   0  -8   6     1054.67     1039.29     12.60 o 
   1  -8   6     4401.62     4610.49     39.93 o 
   2  -8   6      297.18      336.02      5.93 o 
   3  -8   6     1138.56     1025.04     11.56 o 
   4  -8   6     1451.10     1469.49     15.05 o 
   5  -8   6      973.56      987.36     13.99 o 
   6  -8   6      158.20      146.02      4.33 o 
   7  -8   6      861.73      824.44     13.72 o 
   8  -8   6      507.54      505.46      9.32 o 
   9  -8   6       96.39       95.40      4.71 o 
 -10  -7   6       51.79       62.79      5.50 o 
  -9  -7   6      516.52      563.29     22.05 o 
  -8  -7   6      343.21      359.11      8.53 o 
  -7  -7   6       16.40       13.13      2.49 o 
  -6  -7   6      662.95      683.00     11.68 o 
  -5  -7   6     1123.00     1108.26     15.67 o 
  -4  -7   6     1067.76     1035.80     13.80 o 
  -3  -7   6        5.47        6.16      1.19 o 
  -2  -7   6     1290.53     1276.60     15.90 o 
  -1  -7   6     4194.85     4307.79     44.78 o 
   0  -7   6      496.24      442.89      6.07 o 
   1  -7   6      928.02     1012.08     10.73 o 
   2  -7   6     1358.02     1345.83     14.84 o 
   3  -7   6     3055.91     3186.77     30.69 o 
   4  -7   6       12.50       20.32      1.44 o 
   5  -7   6     1309.56     1238.46     13.81 o 
   6  -7   6     1124.10     1115.41     15.86 o 
   7  -7   6      298.15      290.48      8.61 o 
   8  -7   6        6.52        2.32      1.92 o 
   9  -7   6      612.88      574.34     10.41 o 
 -10  -6   6      230.38      251.22      9.18 o 
  -9  -6   6      100.54      100.29      6.24 o 
  -8  -6   6      377.16      398.91     10.36 o 
  -7  -6   6     1446.08     1448.25     21.01 o 
  -6  -6   6      406.35      382.28      7.06 o 
  -5  -6   6        5.54       11.17      1.26 o 
  -4  -6   6     2033.14     2004.51     23.88 o 
  -3  -6   6     2436.59     2320.11     25.32 o 
  -2  -6   6      705.21      576.70      7.82 o 
  -1  -6   6      282.74      312.27      4.56 o 
   0  -6   6     1962.96     1953.96     19.48 o 
   1  -6   6     3859.69     4332.59     39.36 o 
   2  -6   6       96.55       93.33      2.06 o 
   3  -6   6     1440.48     1464.05     16.07 o 
   4  -6   6     1230.37     1174.87     15.46 o 
   5  -6   6     1179.73     1175.71     13.17 o 
   6  -6   6       50.32       42.00      2.31 o 
   7  -6   6      884.18      848.39     11.88 o 
   8  -6   6      584.94      564.16      9.23 o 
   9  -6   6       43.85       43.87      2.94 o 
 -11  -5   6        5.43        6.90      2.74 o 
 -10  -5   6       33.42       35.32      4.08 o 
  -9  -5   6      356.18      374.78     10.63 o 
  -8  -5   6      317.91      310.99      8.00 o 
  -7  -5   6       38.67       37.37      2.23 o 
  -6  -5   6     1462.26     1455.66     16.96 o 
  -5  -5   6     2939.81     2908.35     31.19 o 
  -4  -5   6      159.91      116.85      2.78 o 
  -3  -5   6      251.03      234.32      4.09 o 
  -2  -5   6     4018.93     4015.96     48.16 o 
  -1  -5   6     2702.14     2654.68     23.84 o 
   0  -5   6      261.17      172.77      2.90 o 
   1  -5   6      938.72     1027.46     11.19 o 
   2  -5   6     2354.42     2467.39     21.67 o 
   3  -5   6     1517.74     1563.52     21.06 o 
   4  -5   6        0.24        3.10      1.02 o 
   5  -5   6     1136.80     1110.89     13.13 o 
   6  -5   6      751.91      732.15      9.79 o 
   7  -5   6      235.63      216.00      5.03 o 
   8  -5   6      129.09      133.77      4.26 o 
   9  -5   6      398.49      407.37      8.41 o 
 -11  -4   6      373.40      389.49     11.58 o 
 -10  -4   6      225.30      237.70     10.44 o 
  -9  -4   6       13.21       15.38      2.47 o 
  -8  -4   6      292.02      278.20      7.85 o 
  -7  -4   6      945.77      913.22     11.11 o 
  -6  -4   6      163.50      138.19      3.11 o 
  -5  -4   6        8.80        3.15      0.83 o 
  -4  -4   6     3467.20     3440.52     51.48 o 
  -3  -4   6     4041.37     3928.13     44.60 o 
  -2  -4   6       26.36      109.95      2.39 o 
  -1  -4   6     1183.99     1152.37     12.33 o 
   0  -4   6     4840.78     4971.78     47.73 o 
   1  -4   6     1602.45     1548.63     15.84 o 
   2  -4   6        6.73        7.90      0.87 o 
   3  -4   6     1274.71     1264.05     14.44 o 
   4  -4   6     1796.57     1797.14     19.22 o 
   5  -4   6      305.64      288.18      5.45 o 
   6  -4   6       44.86       41.04      2.33 o 
   7  -4   6      587.94      568.57      9.69 o 
   8  -4   6      298.70      292.00      7.25 o 
   9  -4   6       17.24       17.11      2.35 o 
 -11  -3   6        0.07        0.92      2.82 o 
 -10  -3   6      195.76      197.35      9.10 o 
  -9  -3   6      929.61      910.06     18.32 o 
  -8  -3   6      331.49      316.33      7.85 o 
  -7  -3   6      264.81      266.12      4.33 o 
  -6  -3   6     1138.05     1060.38     12.76 o 
  -5  -3   6     1402.83     1299.56     16.88 o 
  -4  -3   6        3.07       13.66      0.95 o 
  -3  -3   6      259.82      141.48      2.79 o 
  -2  -3   6     5167.43     5058.88     45.83 o 
  -1  -3   6     3108.62     2947.80     28.95 o 
   0  -3   6      544.52      862.64     10.12 o 
   1  -3   6     2031.80     2077.17     18.10 o 
   2  -3   6     3422.88     3438.15     31.76 o 
   3  -3   6      498.30      480.66      6.57 o 
   4  -3   6       51.38       48.97      2.16 o 
   5  -3   6      947.46      897.44     11.81 o 
   6  -3   6      878.04      848.03     11.07 o 
   7  -3   6       25.50       19.97      1.96 o 
   8  -3   6       61.33       63.17      3.56 o 
 -12  -2   6       37.55       59.23      9.50 o 
 -11  -2   6     1249.80     1266.08     46.18 o 
 -10  -2   6        1.28        2.75      2.00 o 
  -9  -2   6       76.20       78.28      4.24 o 
  -8  -2   6     1026.31      956.27     15.63 o 
  -7  -2   6     1425.69     1372.74     16.68 o 
  -6  -2   6      236.32      249.16      4.19 o 
  -5  -2   6      949.15      838.43     10.34 o 
  -4  -2   6     2708.13     2568.63     32.92 o 
  -3  -2   6     1082.63      929.26     12.50 o 
  -2  -2   6      542.99      676.98      7.61 o 
  -1  -2   6      483.08      266.07      4.26 o 
   0  -2   6     4679.08     4595.02     51.79 o 
   1  -2   6     1134.12     1060.78      9.98 o 
   2  -2   6     1011.54     1140.37     11.79 o 
   3  -2   6     1802.05     1754.71     18.57 o 
   4  -2   6     1545.34     1491.57     17.47 o 
   5  -2   6       37.59       36.61      2.26 o 
   6  -2   6       93.59       90.33      3.47 o 
   7  -2   6      449.32      451.62      8.48 o 
   8  -2   6      304.35      297.45      6.89 o 
 -12  -1   6      155.73      126.04     10.24 o 
 -11  -1   6       71.92       68.28      8.26 o 
 -10  -1   6      256.63      240.07     10.38 o 
  -9  -1   6     1913.50     1888.15     35.93 o 
  -8  -1   6       49.41       58.92      2.52 o 
  -7  -1   6      559.17      526.46      6.23 o 
  -6  -1   6     3184.29     3113.83     28.87 o 
  -5  -1   6     1014.43      959.94     10.82 o 
  -4  -1   6        9.69       34.57      1.48 o 
  -3  -1   6     1450.80     1062.51     11.96 o 
  -2  -1   6     3819.66     3686.81     33.41 o 
  -1  -1   6      403.20      286.75      4.65 o 
   0  -1   6     1728.87     2002.02     19.58 o 
   1  -1   6      466.00      305.94      3.84 o 
   2  -1   6     2342.17     2353.86     23.34 o 
   3  -1   6      153.59      144.74      4.49 o 
   4  -1   6      951.40      924.69     12.91 o 
   5  -1   6      983.26      919.77     14.46 o 
   6  -1   6      445.93      432.97      8.20 o 
   7  -1   6        1.57        0.15      1.49 o 
   8  -1   6       76.44       87.96      5.43 o 
 -12   0   6      486.33      526.39     14.43 o 
 -11   0   6      363.00      400.33     11.79 o 
 -10   0   6      363.00      356.96      7.67 o 
  -9   0   6      654.95      623.41      9.95 o 
  -8   0   6      836.76      785.52      8.11 o 
  -7   0   6     1691.24     1685.82     14.21 o 
  -6   0   6      338.78      339.78      4.29 o 
  -5   0   6     1679.49     1551.90     15.32 o 
  -4   0   6     5905.89     6104.17     61.30 o 
  -3   0   6      163.59      120.76      2.26 o 
  -2   0   6      186.83      133.06      2.40 o 
  -1   0   6     1872.56     1500.72     14.96 o 
   0   0   6     2613.58     2572.09     23.36 o 
   1   0   6       29.45       21.27      1.57 o 
   2   0   6     1895.01     1948.06     23.54 o 
   3   0   6      304.64      257.13      5.24 o 
   4   0   6      718.74      705.91     11.70 o 
   5   0   6        0.23       -0.48      1.32 o 
   6   0   6      623.58      586.67     10.94 o 
   7   0   6      350.34      341.98      8.06 o 
   8   0   6       72.37       69.29      3.91 o 
 -12   1   6        6.63       12.72      3.69 o 
 -11   1   6      434.59      443.02      9.17 o 
 -10   1   6     1059.22     1084.67     16.75 o 
  -9   1   6      300.44      303.35      5.02 o 
  -8   1   6      887.90      929.67      9.96 o 
  -7   1   6     2189.86     2147.23     20.85 o 
  -6   1   6     1621.19     1567.59     15.91 o 
  -5   1   6      570.61      548.48      6.43 o 
  -4   1   6     1168.71     1070.72     11.45 o 
  -3   1   6     2621.20     2329.02     22.02 o 
  -2   1   6     5757.90     6030.85     56.86 o 
  -1   1   6       25.30       51.81      1.79 o 
   0   1   6      638.33      592.74      6.35 o 
   1   1   6     1585.91     1483.06     17.06 o 
   2   1   6     1050.88     1042.21     15.19 o 
   3   1   6       22.09       19.26      2.03 o 
   4   1   6     1278.33     1201.42     17.80 o 
   5   1   6       83.81       85.36      4.44 o 
   6   1   6      129.34      133.05      7.26 o 
   7   1   6       14.16       16.13      2.45 o 
 -12   2   6      272.31      312.29      7.77 o 
 -11   2   6      382.04      414.65      8.02 o 
 -10   2   6        0.42       -0.01      1.22 o 
  -9   2   6     1403.91     1404.43     15.66 o 
  -8   2   6     1709.21     1698.58     17.74 o 
  -7   2   6       63.36       54.29      2.20 o 
  -6   2   6     2000.54     1998.21     20.73 o 
  -5   2   6     3919.84     3838.86     37.50 o 
  -4   2   6     1673.89     1729.77     17.65 o 
  -3   2   6        0.53        3.42      0.66 o 
  -2   2   6     2117.19     2096.63     21.87 o 
  -1   2   6     2224.60     2089.44     21.20 o 
   0   2   6     3037.44     3151.21     29.11 o 
   1   2   6      236.06      251.49      5.05 o 
   2   2   6      773.93      779.02     12.32 o 
   3   2   6      747.73      708.95     11.80 o 
   4   2   6      237.05      231.58      5.98 o 
   5   2   6       64.39       57.79      3.57 o 
   6   2   6      603.68      581.42     11.27 o 
   7   2   6        7.50       14.99      2.46 o 
 -12   3   6        2.72        3.17      1.62 o 
 -11   3   6      288.53      312.65      6.28 o 
 -10   3   6      551.62      578.28      8.73 o 
  -9   3   6      362.13      357.51      6.24 o 
  -8   3   6       61.29       66.36      2.49 o 
  -7   3   6     2789.68     2695.24     29.81 o 
  -6   3   6     1797.14     1783.48     22.53 o 
  -5   3   6       65.85       63.39      2.59 o 
  -4   3   6     3082.32     3077.50     33.94 o 
  -3   3   6     4173.71     4224.79     48.97 o 
  -2   3   6      789.96      789.03      9.65 o 
  -1   3   6      388.83      409.23      5.80 o 
   0   3   6     2201.37     2177.33     41.72 o 
   1   3   6     1250.11     1216.14     16.00 o 
   2   3   6      856.59      854.63     12.32 o 
   3   3   6      330.33      332.00      7.27 o 
   4   3   6      499.51      499.56      9.86 o 
   5   3   6      262.03      275.70     10.57 o 
   6   3   6       16.20       15.44      2.50 o 
 -12   4   6      622.56      657.14     13.29 o 
 -11   4   6       64.77       77.12      3.99 o 
 -10   4   6       33.15       34.01      2.30 o 
  -9   4   6      752.90      716.73     10.32 o 
  -8   4   6      748.97      736.16     10.47 o 
  -7   4   6      140.50      119.58      5.68 o 
  -6   4   6      277.97      303.51      5.70 o 
  -5   4   6     3538.62     3489.62     38.56 o 
  -4   4   6     1153.56     1133.96     14.33 o 
  -3   4   6      576.80      556.16      8.21 o 
  -2   4   6     3212.86     3239.78     35.84 o 
  -1   4   6     2659.93     2644.18     42.84 o 
   0   4   6       91.48       86.05      3.40 o 
   1   4   6      666.49      681.72     10.44 o 
   2   4   6     1564.11     1577.52     22.57 o 
   3   4   6      503.65      493.04      9.59 o 
   4   4   6      103.23       96.08      4.64 o 
   5   4   6      254.19      250.24      7.71 o 
 -11   5   6      319.89      352.09      7.18 o 
 -10   5   6      966.01      966.99     14.26 o 
  -9   5   6        2.76        2.74      1.44 o 
  -8   5   6      251.84      263.02      8.12 o 
  -7   5   6     1346.82     1262.26     17.58 o 
  -6   5   6      563.82      569.19      8.84 o 
  -5   5   6        0.47        5.55      1.76 o 
  -4   5   6      517.72      550.79      8.41 o 
  -3   5   6     2863.55     2845.04     32.05 o 
  -2   5   6      395.18      403.65      9.24 o 
  -1   5   6      933.64      929.06     16.65 o 
   0   5   6     2427.82     2454.63     29.64 o 
   1   5   6     1082.03     1106.49     15.43 o 
   2   5   6       24.22       28.72      2.41 o 
   3   5   6      550.94      542.75     10.48 o 
   4   5   6      780.82      782.71     13.84 o 
 -11   6   6        1.24        0.81      1.63 o 
 -10   6   6      474.15      456.39      8.68 o 
  -9   6   6      598.57      588.27     12.25 o 
  -8   6   6      889.52      855.04     14.38 o 
  -7   6   6       57.64       63.83      3.70 o 
  -6   6   6      588.25      614.62      9.59 o 
  -5   6   6     1563.59     1488.99     18.64 o 
  -4   6   6      181.32      195.77      4.61 o 
  -3   6   6       79.83       73.89      4.44 o 
  -2   6   6      516.26      533.78     12.94 o 
  -1   6   6     1548.64     1504.41     28.13 o 
   0   6   6       43.01       46.13      4.17 o 
   1   6   6      828.81      814.82     13.88 o 
   2   6   6     1285.37     1284.72     17.99 o 
   3   6   6      292.38      289.77      7.55 o 
 -10   7   6      568.60      576.59     12.57 o 
  -9   7   6       32.29       40.33      3.33 o 
  -8   7   6      970.03      917.67     15.51 o 
  -7   7   6      770.58      758.20     13.44 o 
  -6   7   6      406.39      399.56      7.41 o 
  -5   7   6      269.38      283.35      6.38 o 
  -4   7   6      706.75      743.09     14.69 o 
  -3   7   6     1196.89     1137.94     22.75 o 
  -2   7   6        3.13        6.94      2.59 o 
  -1   7   6      197.58      197.54     20.04 o 
   0   7   6      282.26      316.16     14.44 o 
   1   7   6      604.20      601.62     13.24 o 
   2   7   6        1.46        6.00      1.98 o 
  -9   8   6      335.53      323.05      8.18 o 
  -8   8   6      291.76      274.59      9.09 o 
  -7   8   6       83.99       92.60      5.57 o 
  -6   8   6     1251.51     1232.79     19.58 o 
  -5   8   6      695.69      688.72     14.29 o 
  -4   8   6       38.85       45.23      4.50 o 
  -3   8   6      444.82      452.86     24.23 o 
  -2   8   6      489.06      520.93     13.67 o 
  -1   8   6      660.39      630.89     23.97 o 
   0   8   6       38.30       40.51      4.52 o 
   1   8   6      206.88      224.36     15.40 o 
  -8   9   6        4.45        0.52      2.15 o 
  -7   9   6      283.01      269.59      7.59 o 
  -6   9   6       39.06       43.89      4.03 o 
  -5   9   6      107.04      125.31      7.04 o 
  -4   9   6     1038.63     1014.73     21.91 o 
  -3   9   6      430.90      435.06     12.66 o 
  -2   9   6       21.64       19.92      3.64 o 
  -1   9   6      427.70      461.50     14.44 o 
  -5  10   6      149.98      146.61      7.68 o 
  -1 -14   7      267.42      285.83     12.28 o 
   0 -14   7      429.15      458.90     12.71 o 
   1 -14   7      167.18      140.87      6.84 o 
   2 -14   7      157.46      128.96     12.76 o 
   3 -14   7      181.08      185.98     10.09 o 
  -4 -13   7       12.67       13.13      3.80 o 
  -3 -13   7      249.78      258.92      9.33 o 
  -2 -13   7      454.57      485.33     11.65 o 
  -1 -13   7      172.47      172.42      7.95 o 
   0 -13   7      107.26      110.79      6.08 o 
   1 -13   7      634.52      644.42     13.45 o 
   2 -13   7      346.06      371.79     10.89 o 
   3 -13   7       76.57       68.07      7.74 o 
   4 -13   7      347.90      332.73     13.64 o 
   5 -13   7      258.66      244.68     16.35 o 
  -5 -12   7      223.10      232.64      7.76 o 
  -4 -12   7      774.40      756.99     15.54 o 
  -3 -12   7      382.73      385.68      9.85 o 
  -2 -12   7      157.85      153.77      8.14 o 
  -1 -12   7      650.06      624.64     14.73 o 
   0 -12   7      484.71      522.32     11.95 o 
   1 -12   7       96.01       90.63      4.67 o 
   2 -12   7      401.75      381.99     11.19 o 
   3 -12   7      886.13      881.51     19.22 o 
   4 -12   7      178.19      184.72      7.50 o 
   5 -12   7        1.50        4.14      1.98 o 
   6 -12   7      456.78      460.44     10.78 o 
  -6 -11   7      259.71      278.29      8.32 o 
  -5 -11   7      233.84      233.12      9.27 o 
  -4 -11   7        8.82        4.07      2.24 o 
  -3 -11   7      773.18      766.59     14.40 o 
  -2 -11   7     1152.27     1139.32     18.15 o 
  -1 -11   7      253.50      248.93      5.91 o 
   0 -11   7      559.69      547.91     13.42 o 
   1 -11   7     1015.55     1028.75     18.06 o 
   2 -11   7      291.37      321.61      9.46 o 
   3 -11   7        5.68        6.54      1.85 o 
   4 -11   7      638.75      627.19     10.38 o 
   5 -11   7      746.89      728.76     10.13 o 
   6 -11   7       51.44       61.39      3.08 o 
   7 -11   7       35.00       35.38      3.00 o 
  -7 -10   7      357.35      339.83      9.20 o 
  -6 -10   7       18.69       23.16      2.98 o 
  -5 -10   7     1258.69     1194.38     23.92 o 
  -4 -10   7      483.80      510.17     11.09 o 
  -3 -10   7      120.41      130.10      4.48 o 
  -2 -10   7       62.33       64.87      3.12 o 
  -1 -10   7     1470.87     1461.00     20.87 o 
   0 -10   7     1163.13     1130.28     16.08 o 
   1 -10   7       52.35       49.00      2.76 o 
   2 -10   7     1057.10     1088.88     15.96 o 
   3 -10   7      965.06     1006.81     13.32 o 
   4 -10   7       78.22      103.51      3.29 o 
   5 -10   7       33.27       42.56      3.02 o 
   6 -10   7      592.90      563.00      9.91 o 
   7 -10   7      387.14      377.61      8.15 o 
  -8  -9   7       56.22       61.46      4.27 o 
  -7  -9   7     1634.02     1607.26     33.21 o 
  -6  -9   7        3.59        4.33      1.85 o 
  -5  -9   7      283.85      270.56      8.49 o 
  -4  -9   7      289.65      281.09      9.84 o 
  -3  -9   7     2449.74     2401.30     28.59 o 
  -2  -9   7      609.24      596.90      9.24 o 
  -1  -9   7        0.23        2.58      1.10 o 
   0  -9   7      496.28      518.12      7.99 o 
   1  -9   7     1661.57     1762.54     21.17 o 
   2  -9   7      701.81      752.96     10.66 o 
   3  -9   7        5.07        7.61      1.14 o 
   4  -9   7     1213.26     1223.41     14.64 o 
   5  -9   7      558.99      574.24      9.66 o 
   6  -9   7        0.29       -1.48      1.42 o 
   7  -9   7       86.70       99.58      4.29 o 
   8  -9   7      364.49      356.26      7.84 o 
  -9  -8   7      163.00      180.66      5.77 o 
  -8  -8   7      102.77      126.63      5.97 o 
  -7  -8   7      235.27      232.71      6.76 o 
  -6  -8   7      314.86      313.70      7.18 o 
  -5  -8   7     3339.35     3359.70     44.43 o 
  -4  -8   7        8.05       13.96      1.66 o 
  -3  -8   7       32.95       40.73      2.31 o 
  -2  -8   7     1108.49     1060.59     14.05 o 
  -1  -8   7     3001.16     2997.56     34.44 o 
   0  -8   7      473.44      467.08      6.57 o 
   1  -8   7      165.68      171.96      4.15 o 
   2  -8   7     1128.58     1200.72     13.09 o 
   3  -8   7     1072.53     1210.20     14.20 o 
   4  -8   7      207.04      224.76      4.58 o 
   5  -8   7       52.29       58.58      2.92 o 
   6  -8   7      918.25      897.96     13.47 o 
   7  -8   7      190.81      188.53      5.31 o 
   8  -8   7       32.92       28.00      2.66 o 
 -10  -7   7      209.40      229.59      8.93 o 
  -9  -7   7       39.38       39.70      4.33 o 
  -8  -7   7      447.23      454.18      9.99 o 
  -7  -7   7      570.28      574.61     10.52 o 
  -6  -7   7      162.79      147.76      4.48 o 
  -5  -7   7       15.89       17.10      1.73 o 
  -4  -7   7      975.11      949.92     12.08 o 
  -3  -7   7     4661.63     4571.08     48.12 o 
  -2  -7   7       73.01      124.23      3.32 o 
  -1  -7   7      159.18      152.69      3.29 o 
   0  -7   7     2223.20     2238.14     21.98 o 
   1  -7   7     1941.15     2087.50     18.77 o 
   2  -7   7      183.50      204.09      3.68 o 
   3  -7   7      480.03      487.09      6.96 o 
   4  -7   7     1321.22     1320.51     15.24 o 
   5  -7   7      378.36      394.26      7.37 o 
   6  -7   7       11.06       11.29      1.69 o 
   7  -7   7       59.31       68.00      3.51 o 
   8  -7   7      471.47      465.54      9.09 o 
 -10  -6   7      171.38      174.79      9.41 o 
  -9  -6   7      968.13     1000.75     21.09 o 
  -8  -6   7      396.43      379.40      7.80 o 
  -7  -6   7        1.22        6.55      1.75 o 
  -6  -6   7     1324.26     1371.35     18.20 o 
  -5  -6   7     1181.36     1158.86     14.14 o 
  -4  -6   7      126.65      108.09      2.89 o 
  -3  -6   7      343.17      332.29      5.42 o 
  -2  -6   7     1843.74     1778.68     20.31 o 
  -1  -6   7     3747.59     3775.11     37.56 o 
   0  -6   7      277.92      399.82      5.30 o 
   1  -6   7      901.12      966.38      9.63 o 
   2  -6   7     2683.40     2742.25     28.08 o 
   3  -6   7      568.95      598.59      8.00 o 
   4  -6   7        4.70        7.73      1.33 o 
   5  -6   7      540.17      533.31      7.85 o 
   6  -6   7      889.81      870.20     15.19 o 
   7  -6   7       69.59       67.04      3.35 o 
   8  -6   7       10.60       12.29      2.07 o 
 -11  -5   7      406.66      452.69     16.18 o 
 -10  -5   7      312.21      327.41     12.81 o 
  -9  -5   7        0.52        1.91      2.16 o 
  -8  -5   7      795.46      833.30     12.29 o 
  -7  -5   7     2086.75     2124.70     26.53 o 
  -6  -5   7      478.46      450.12      6.81 o 
  -5  -5   7      329.44      354.19      5.68 o 
  -4  -5   7     2652.14     2698.98     31.22 o 
  -3  -5   7     1418.11     1342.96     15.53 o 
  -2  -5   7       27.76       17.93      1.30 o 
  -1  -5   7     1967.82     2194.36     19.96 o 
   0  -5   7     2073.43     2084.81     20.99 o 
   1  -5   7     1598.06     1576.06     14.53 o 
   2  -5   7      571.89      656.38      9.51 o 
   3  -5   7     1367.56     1372.10     15.64 o 
   4  -5   7     1792.76     1774.27     19.31 o 
   5  -5   7       50.27       53.86      2.57 o 
   6  -5   7       40.50       38.29      2.49 o 
   7  -5   7      364.07      350.31      6.85 o 
   8  -5   7      380.13      368.77      8.26 o 
 -11  -4   7        8.28        8.34      4.61 o 
 -10  -4   7      480.47      492.33     15.91 o 
  -9  -4   7      824.46      807.60     15.72 o 
  -8  -4   7      351.06      350.18      6.11 o 
  -7  -4   7       85.84       96.78      3.50 o 
  -6  -4   7     2445.96     2503.68     27.34 o 
  -5  -4   7     3182.14     3201.19     37.15 o 
  -4  -4   7      315.57      295.24      5.86 o 
  -3  -4   7     1756.25     1869.23     22.57 o 
  -2  -4   7     3531.43     3576.30     37.87 o 
  -1  -4   7      864.17      781.80      8.56 o 
   0  -4   7       37.49       56.87      1.63 o 
   1  -4   7     2869.61     3131.40     28.37 o 
   2  -4   7     1362.94     1328.81     16.58 o 
   3  -4   7      307.12      293.95      4.93 o 
   4  -4   7      774.01      791.59     10.05 o 
   5  -4   7     1032.17     1011.02     16.11 o 
   6  -4   7      685.20      668.45     12.02 o 
   7  -4   7        8.30        3.71      1.63 o 
   8  -4   7       89.10       96.51      4.35 o 
 -11  -3   7       96.25      130.08     11.87 o 
 -10  -3   7      300.90      301.29      9.45 o 
  -9  -3   7      154.34      158.22      5.70 o 
  -8  -3   7     1576.70     1603.84     20.57 o 
  -7  -3   7     1173.02     1085.54     15.36 o 
  -6  -3   7      156.37      141.49      3.51 o 
  -5  -3   7      591.86      606.80     11.09 o 
  -4  -3   7     4784.65     4908.28     55.39 o 
  -3  -3   7     3119.91     3155.19     36.36 o 
  -2  -3   7       35.71       39.40      1.43 o 
  -1  -3   7     3577.45     3859.22     39.49 o 
   0  -3   7     2910.93     2918.02     27.90 o 
   1  -3   7      190.72      152.59      2.78 o 
   2  -3   7      286.58      311.38      4.91 o 
   3  -3   7     2144.15     2126.11     22.30 o 
   4  -3   7      499.01      478.79      7.51 o 
   5  -3   7        1.61        1.18      1.21 o 
   6  -3   7      710.31      675.38     12.99 o 
   7  -3   7      478.05      464.52      8.85 o 
   8  -3   7      138.49      131.14      5.00 o 
 -12  -2   7     1199.15     1171.43     44.58 o 
 -11  -2   7      181.69      171.34     11.05 o 
 -10  -2   7     1028.51     1070.10     28.08 o 
  -9  -2   7      106.44      102.93      4.92 o 
  -8  -2   7      347.55      348.21      6.95 o 
  -7  -2   7      757.42      759.63     10.83 o 
  -6  -2   7     3563.29     3653.23     42.10 o 
  -5  -2   7      890.56      854.26     10.58 o 
  -4  -2   7       11.25       11.68      1.64 o 
  -3  -2   7     1550.23     1472.51     18.13 o 
  -2  -2   7     5310.24     5589.55     50.16 o 
  -1  -2   7     1767.96     1812.09     16.40 o 
   0  -2   7       65.65       78.29      2.09 o 
   1  -2   7     4130.37     4481.14     37.69 o 
   2  -2   7     1387.23     1322.89     14.59 o 
   3  -2   7        0.70        4.07      1.29 o 
   4  -2   7      430.19      419.92      6.94 o 
   5  -2   7     1056.19      973.41     13.94 o 
   6  -2   7       75.63       80.39      3.87 o 
   7  -2   7       36.57       33.56      2.85 o 
 -12  -1   7      108.54      157.44      7.56 o 
 -11  -1   7      238.24      243.47     11.35 o 
 -10  -1   7     2108.35     2059.52     47.61 o 
  -9  -1   7      771.23      759.48     17.77 o 
  -8  -1   7     2540.76     2501.07     30.04 o 
  -7  -1   7       33.76       22.02      1.53 o 
  -6  -1   7      171.15      203.97      3.87 o 
  -5  -1   7     1927.51     1914.84     21.09 o 
  -4  -1   7     5030.75     5361.46     51.82 o 
  -3  -1   7      296.68      269.83      5.91 o 
  -2  -1   7      517.33      524.26      5.51 o 
  -1  -1   7     2344.00     2322.49     20.50 o 
   0  -1   7     3190.29     3178.11     28.84 o 
   1  -1   7      480.18      483.21      6.31 o 
   2  -1   7      275.20      286.54      5.13 o 
   3  -1   7     2777.26     2804.21     31.57 o 
   4  -1   7      421.83      397.60      7.34 o 
   5  -1   7       66.05       56.38      3.51 o 
   6  -1   7      346.21      347.64      7.35 o 
   7  -1   7      355.78      356.08      7.75 o 
 -12   0   7      291.08      277.58     12.97 o 
 -11   0   7       87.12       86.40      6.24 o 
 -10   0   7      451.08      463.60      9.11 o 
  -9   0   7      345.52      342.31      7.25 o 
  -8   0   7     2682.09     2803.62     33.49 o 
  -7   0   7     1961.66     1918.39     21.88 o 
  -6   0   7     4248.27     4207.09     38.67 o 
  -5   0   7        3.32        8.92      1.32 o 
  -4   0   7        5.11        6.58      1.77 o 
  -3   0   7     2858.94     2758.19     24.58 o 
  -2   0   7     3547.23     3670.18     34.32 o 
  -1   0   7       28.94       27.41      1.39 o 
   0   0   7     1136.72     1183.91     11.34 o 
   1   0   7     1975.30     1930.05     21.68 o 
   2   0   7     1137.35     1105.37     15.10 o 
   3   0   7       36.68       36.55      2.65 o 
   4   0   7      307.02      295.35      7.16 o 
   5   0   7     1292.80     1219.85     21.32 o 
   6   0   7       67.74       68.25      4.10 o 
   7   0   7       98.93       88.73      5.64 o 
 -12   1   7      262.90      299.30     10.56 o 
 -11   1   7      464.04      501.33     11.12 o 
 -10   1   7      239.80      242.34      6.82 o 
  -9   1   7      465.58      454.32      7.69 o 
  -8   1   7     1123.59     1088.36     13.62 o 
  -7   1   7      320.61      293.02      5.33 o 
  -6   1   7     2176.47     2398.25     24.76 o 
  -5   1   7     3001.31     2959.06     31.57 o 
  -4   1   7     4419.79     4394.76     41.91 o 
  -3   1   7       50.05       42.32      1.53 o 
  -2   1   7      346.85      278.32      4.42 o 
  -1   1   7     2509.28     2428.27     24.43 o 
   0   1   7     1248.42     1221.65     13.63 o 
   1   1   7       21.24       35.58      3.34 o 
   2   1   7     1095.35     1088.37     17.96 o 
   3   1   7     1058.54     1023.87     15.72 o 
   4   1   7      204.13      204.23      6.06 o 
   5   1   7        4.27        5.94      2.22 o 
   6   1   7      165.41      167.69      5.63 o 
 -12   2   7        2.73        2.53      2.02 o 
 -11   2   7      436.86      431.32     11.67 o 
 -10   2   7      648.03      651.06     10.13 o 
  -9   2   7      451.93      471.64      7.90 o 
  -8   2   7       33.29       34.21      1.97 o 
  -7   2   7     1035.73      966.50     13.71 o 
  -6   2   7     1681.99     1610.57     21.68 o 
  -5   2   7      163.39      170.01      3.76 o 
  -4   2   7      903.18     1051.94     13.64 o 
  -3   2   7     2884.40     2805.84     29.49 o 
  -2   2   7     2870.40     2961.74     29.34 o 
  -1   2   7      142.93      140.62      3.40 o 
   0   2   7      716.85      656.99      9.03 o 
   1   2   7     1404.01     1374.52     17.78 o 
   2   2   7      186.14      196.75      5.29 o 
   3   2   7       91.56      109.53      5.17 o 
   4   2   7      637.39      630.56     11.54 o 
   5   2   7      417.60      423.31     15.79 o 
   6   2   7        8.02       13.31      2.36 o 
 -12   3   7      377.46      418.61      9.51 o 
 -11   3   7      100.98      114.19      4.42 o 
 -10   3   7      116.96      104.94      3.57 o 
  -9   3   7     1022.83      996.90     18.49 o 
  -8   3   7     1007.83      961.35     13.03 o 
  -7   3   7      212.13      212.82      5.58 o 
  -6   3   7      113.53      115.69      3.38 o 
  -5   3   7     1327.26     1279.32     17.10 o 
  -4   3   7     1438.04     1434.81     18.78 o 
  -3   3   7       42.66       57.38      2.84 o 
  -2   3   7       89.43      140.53      3.50 o 
  -1   3   7     1796.59     1776.40     24.31 o 
   0   3   7     1114.37     1120.96     16.73 o 
   1   3   7      137.24      139.52      4.07 o 
   2   3   7      621.49      596.60     10.70 o 
   3   3   7      548.49      542.56     10.35 o 
   4   3   7        0.49        1.38      1.65 o 
   5   3   7       88.14       79.88      4.47 o 
 -11   4   7      384.76      411.73      8.16 o 
 -10   4   7      466.86      475.48      8.59 o 
  -9   4   7       39.95       40.70      2.95 o 
  -8   4   7      501.48      455.79      9.00 o 
  -7   4   7     1549.15     1535.55     20.62 o 
  -6   4   7      960.12      908.97     12.48 o 
  -5   4   7        7.60       10.94      1.63 o 
  -4   4   7      650.80      645.66     10.23 o 
  -3   4   7     1015.69      986.33     14.06 o 
  -2   4   7      666.43      661.10     12.89 o 
  -1   4   7        1.97        6.62      2.23 o 
   0   4   7       13.56       14.13      2.33 o 
   1   4   7      766.57      766.88     11.71 o 
   2   4   7      275.10      268.58      8.09 o 
   3   4   7       86.81       96.00      4.68 o 
   4   4   7      302.25      316.97      7.86 o 
 -11   5   7       15.17       23.93      4.69 o 
 -10   5   7       84.93       91.02      4.39 o 
  -9   5   7      779.41      738.15     13.02 o 
  -8   5   7      320.70      322.08      7.51 o 
  -7   5   7        0.74        2.16      1.56 o 
  -6   5   7     1025.92     1021.87     15.71 o 
  -5   5   7     1395.16     1424.03     17.98 o 
  -4   5   7      536.34      517.24      9.00 o 
  -3   5   7       80.13       81.43      4.63 o 
  -2   5   7      976.89      972.63     29.15 o 
  -1   5   7      480.42      466.42     16.46 o 
   0   5   7      148.27      137.54      6.15 o 
   1   5   7       10.65       14.64      2.24 o 
   2   5   7       26.53       48.23      3.50 o 
   3   5   7      230.64      241.85      6.71 o 
 -10   6   7      119.19      124.73      6.87 o 
  -9   6   7        0.91        1.76      1.80 o 
  -8   6   7      289.94      299.40      8.28 o 
  -7   6   7     1000.88      946.13     15.71 o 
  -6   6   7       78.11       79.17      3.53 o 
  -5   6   7       76.15       91.38      3.94 o 
  -4   6   7     1241.59     1272.60     21.94 o 
  -3   6   7      749.71      779.51     17.20 o 
  -2   6   7      139.93      136.19      6.81 o 
  -1   6   7      236.95      233.95      9.23 o 
   0   6   7      761.18      755.38     17.23 o 
   1   6   7      134.17      141.45      5.97 o 
   2   6   7        6.50        1.45      2.00 o 
 -10   7   7     1214.93     1156.88     19.01 o 
  -9   7   7      551.57      562.76     12.22 o 
  -8   7   7       21.41       26.93      2.95 o 
  -7   7   7       18.32       19.95      2.61 o 
  -6   7   7      453.72      450.34      9.70 o 
  -5   7   7      840.18      822.94     16.16 o 
  -4   7   7        2.77       -0.61      2.32 o 
  -3   7   7      194.28      203.15      7.96 o 
  -2   7   7      921.37      942.74     30.91 o 
  -1   7   7      229.02      252.14     11.54 o 
   0   7   7        8.07        8.11      2.84 o 
   1   7   7      248.82      262.39      9.45 o 
  -9   8   7      188.09      164.35      6.80 o 
  -8   8   7     1846.66     1732.63     26.20 o 
  -7   8   7      587.59      581.86     11.85 o 
  -6   8   7       15.13       16.76      3.00 o 
  -5   8   7      100.63      122.68      7.04 o 
  -4   8   7      392.23      399.60     11.85 o 
  -3   8   7      423.52      420.76     12.27 o 
  -2   8   7       64.86       63.16      5.56 o 
  -1   8   7      221.79      234.47      9.08 o 
  -6   9   7     1860.60     1854.17     35.26 o 
  -5   9   7      403.33      384.73     13.51 o 
  -4   9   7      100.53       98.01      6.86 o 
  -3   9   7      199.21      214.57      8.88 o 
  -1 -14   8      543.38      517.42     13.95 o 
   0 -14   8      227.65      209.51      8.08 o 
   1 -14   8      684.78      646.80     18.94 o 
   2 -14   8       20.93       31.00      5.69 o 
   3 -14   8      222.63      210.22     11.01 o 
  -4 -13   8      402.63      409.42     10.75 o 
  -3 -13   8      232.90      230.78      7.68 o 
  -2 -13   8       76.11       67.27      6.23 o 
  -1 -13   8      493.54      458.38     12.48 o 
   0 -13   8      714.05      659.63     15.65 o 
   1 -13   8      257.27      225.43      8.34 o 
   2 -13   8      379.19      377.74     11.28 o 
   3 -13   8      792.88      778.39     18.23 o 
   4 -13   8       11.60       13.01      3.55 o 
   5 -13   8       17.18       18.51      4.75 o 
  -5 -12   8      105.97      123.15      5.74 o 
  -4 -12   8      136.97      119.35      5.47 o 
  -3 -12   8     1033.11      972.67     18.37 o 
  -2 -12   8      609.14      596.67     12.86 o 
  -1 -12   8       96.14      101.93      7.31 o 
   0 -12   8      289.01      285.17      7.88 o 
   1 -12   8      891.40      873.29     19.03 o 
   2 -12   8      645.63      622.68     23.19 o 
   3 -12   8       15.62       14.32      2.90 o 
   4 -12   8      423.62      429.25     12.38 o 
   5 -12   8      563.45      550.31     11.58 o 
   6 -12   8        1.40       -0.92      3.02 o 
  -7 -11   8       56.58       66.83      4.74 o 
  -6 -11   8       47.90       46.67      3.93 o 
  -5 -11   8      652.60      643.25     16.80 o 
  -4 -11   8      732.92      698.90     21.83 o 
  -3 -11   8       43.26       47.48      4.32 o 
  -2 -11   8      612.86      539.28     10.42 o 
  -1 -11   8     1709.00     1615.91     23.76 o 
   0 -11   8      592.55      598.50     12.27 o 
   1 -11   8        1.25        1.39      1.88 o 
   2 -11   8      543.94      551.17     13.76 o 
   3 -11   8      983.62      962.30     28.75 o 
   4 -11   8      384.80      364.00     11.34 o 
   5 -11   8       51.52       49.09      2.92 o 
   6 -11   8      332.84      343.63      6.99 o 
  -8 -10   8       27.88       32.17      3.35 o 
  -7 -10   8      134.68      157.45      5.99 o 
  -6 -10   8     1511.98     1422.93     24.28 o 
  -5 -10   8        2.23       10.42      2.20 o 
  -4 -10   8      339.79      315.11      7.45 o 
  -3 -10   8     1061.71     1020.79     15.03 o 
  -2 -10   8      922.39      890.55     12.86 o 
  -1 -10   8        4.41        1.52      1.19 o 
   0 -10   8     1411.22     1263.45     20.77 o 
   1 -10   8     1911.15     1953.60     35.15 o 
   2 -10   8      321.61      355.31      8.95 o 
   3 -10   8      168.35      145.41      4.61 o 
   4 -10   8      598.32      608.00      8.78 o 
   5 -10   8      687.48      680.13     11.17 o 
   6 -10   8      128.28      111.98      4.36 o 
   7 -10   8      158.01      152.71      5.19 o 
  -8  -9   8     1197.40     1181.62     21.11 o 
  -7  -9   8        3.69        3.79      2.24 o 
  -6  -9   8      237.08      238.73      7.04 o 
  -5  -9   8      332.63      319.71      8.95 o 
  -4  -9   8     2934.29     2918.27     35.98 o 
  -3  -9   8      131.97      109.39      4.04 o 
  -2  -9   8     1082.49      980.43     13.62 o 
  -1  -9   8     1119.10     1086.33     14.71 o 
   0  -9   8      703.99      708.33     10.18 o 
   1  -9   8      156.74      150.33      5.46 o 
   2  -9   8     1991.01     1913.12     31.37 o 
   3  -9   8     1309.43     1382.66     16.16 o 
   4  -9   8       63.67       73.95      3.50 o 
   5  -9   8      395.57      371.86      8.08 o 
   6  -9   8      431.82      409.92      8.18 o 
   7  -9   8      305.84      303.76     11.73 o 
  -9  -8   8      107.51      103.52      4.60 o 
  -8  -8   8       29.94       38.58      3.28 o 
  -7  -8   8     1747.54     1743.74     27.95 o 
  -6  -8   8     2410.56     2414.98     33.29 o 
  -5  -8   8       99.59       96.98      4.28 o 
  -4  -8   8      930.33      915.57     13.39 o 
  -3  -8   8      487.56      471.35      7.78 o 
  -2  -8   8     4006.78     3990.53     45.16 o 
  -1  -8   8      755.39      731.07      9.73 o 
   0  -8   8     1959.26     1916.20     22.64 o 
   1  -8   8      714.62      736.81     10.64 o 
   2  -8   8      238.91      260.40      5.05 o 
   3  -8   8      374.16      363.07      6.42 o 
   4  -8   8     1778.57     1729.12     20.78 o 
   5  -8   8      557.16      562.02      9.65 o 
   6  -8   8        1.29        2.79      1.57 o 
   7  -8   8      424.17      423.38      9.47 o 
 -10  -7   8       80.65       86.62      7.81 o 
  -9  -7   8      480.41      496.68     14.23 o 
  -8  -7   8      783.40      786.76     14.74 o 
  -7  -7   8        4.58        6.24      1.58 o 
  -6  -7   8      252.10      288.68      6.06 o 
  -5  -7   8     3388.31     3505.95     45.77 o 
  -4  -7   8     3633.06     3734.10     40.08 o 
  -3  -7   8      859.51      884.26     11.48 o 
  -2  -7   8     2186.64     2113.74     25.13 o 
  -1  -7   8      410.23      373.25      5.88 o 
   0  -7   8     3514.97     3747.89     37.34 o 
   1  -7   8     1469.80     1521.68     18.63 o 
   2  -7   8     2066.44     2094.02     22.37 o 
   3  -7   8      300.49      317.15      5.85 o 
   4  -7   8        4.98        5.98      1.40 o 
   5  -7   8      407.82      383.92      7.03 o 
   6  -7   8      978.81      932.24     14.10 o 
   7  -7   8      158.44      149.68      4.88 o 
 -10  -6   8      161.28      158.91      8.95 o 
  -9  -6   8        1.32        6.16      2.82 o 
  -8  -6   8      356.71      374.13      9.67 o 
  -7  -6   8     1185.24     1195.44     16.56 o 
  -6  -6   8      997.55      988.67     14.03 o 
  -5  -6   8      194.15      205.74      4.55 o 
  -4  -6   8      872.59      864.24     11.84 o 
  -3  -6   8     4575.65     4686.27     49.20 o 
  -2  -6   8     3830.27     4076.79     43.13 o 
  -1  -6   8     2213.51     2450.85     24.04 o 
   0  -6   8     3269.93     3389.95     33.47 o 
   1  -6   8      215.16      200.58      3.82 o 
   2  -6   8     1749.37     1908.50     20.56 o 
   3  -6   8     1474.33     1487.49     16.79 o 
   4  -6   8     1319.86     1306.75     16.35 o 
   5  -6   8       73.30       76.35      3.40 o 
   6  -6   8       39.72       30.39      2.44 o 
   7  -6   8      267.43      254.52      8.31 o 
 -11  -5   8        1.19        3.78      3.10 o 
 -10  -5   8      421.20      433.41     15.12 o 
  -9  -5   8      413.24      435.73     14.53 o 
  -8  -5   8      179.26      164.04      4.79 o 
  -7  -5   8      167.47      183.25      5.04 o 
  -6  -5   8     1004.97     1018.03     14.85 o 
  -5  -5   8     1858.27     1917.25     23.32 o 
  -4  -5   8      673.11      692.57      9.26 o 
  -3  -5   8      968.92      994.45     12.26 o 
  -2  -5   8     1765.43     1686.01     17.94 o 
  -1  -5   8     4130.84     4289.26     40.26 o 
   0  -5   8     2028.26     2278.75     20.30 o 
   1  -5   8     2557.55     2834.88     28.97 o 
   2  -5   8     3024.08     3140.31     34.13 o 
   3  -5   8       68.70       72.37      2.74 o 
   4  -5   8      473.76      461.55      7.07 o 
   5  -5   8      936.17      904.27     12.44 o 
   6  -5   8      556.17      529.39     10.45 o 
   7  -5   8        6.49        7.14      1.83 o 
 -11  -4   8      322.17      331.00     19.69 o 
 -10  -4   8      394.61      423.72     16.40 o 
  -9  -4   8       47.02       48.76      5.63 o 
  -8  -4   8     1155.35     1152.38     17.74 o 
  -7  -4   8      843.78      821.62     13.44 o 
  -6  -4   8       77.64       60.74      2.60 o 
  -5  -4   8      918.58      966.01     14.37 o 
  -4  -4   8     1860.47     1814.92     22.40 o 
  -3  -4   8     1636.41     1631.12     20.32 o 
  -2  -4   8       96.30       97.56      2.54 o 
  -1  -4   8     1692.85     1776.83     16.10 o 
   0  -4   8     2104.88     2067.34     19.38 o 
   1  -4   8     2366.09     2482.67     27.23 o 
   2  -4   8      404.13      424.85      6.28 o 
   3  -4   8     1872.97     1928.48     20.74 o 
   4  -4   8     1812.20     1801.93     21.12 o 
   5  -4   8        7.92        7.89      1.62 o 
   6  -4   8       66.52       50.74      2.97 o 
   7  -4   8      426.29      419.01      8.57 o 
 -11  -3   8        1.28       -4.47      2.76 o 
 -10  -3   8      513.95      529.35     17.45 o 
  -9  -3   8      748.17      747.90     16.72 o 
  -8  -3   8      353.32      336.75      7.13 o 
  -7  -3   8      428.36      456.21      8.67 o 
  -6  -3   8     2300.21     2289.10     29.81 o 
  -5  -3   8     1016.11      971.31     26.44 o 
  -4  -3   8        7.93       10.50      1.37 o 
  -3  -3   8     2188.02     2233.74     26.80 o 
  -2  -3   8     2126.54     2081.71     19.39 o 
  -1  -3   8      707.43      679.25      7.32 o 
   0  -3   8       52.55       67.13      2.03 o 
   1  -3   8     1695.61     1703.64     18.18 o 
   2  -3   8     1497.38     1494.45     16.47 o 
   3  -3   8      854.53      875.58     12.50 o 
   4  -3   8       10.97       12.67      1.66 o 
   5  -3   8      993.43     1003.33     13.54 o 
   6  -3   8      785.32      735.29     12.00 o 
   7  -3   8        0.13        0.05      1.57 o 
 -12  -2   8      330.09      351.61     19.07 o 
 -11  -2   8      470.56      487.71     16.92 o 
 -10  -2   8       78.68       60.77      8.52 o 
  -9  -2   8       93.28       83.54      6.97 o 
  -8  -2   8     1312.61     1269.78     19.02 o 
  -7  -2   8     1265.61     1187.65     17.83 o 
  -6  -2   8       57.58       59.10      3.74 o 
  -5  -2   8     1315.23     1367.81     18.41 o 
  -4  -2   8     2940.38     2967.45     31.54 o 
  -3  -2   8      805.42      858.97     10.07 o 
  -2  -2   8      348.08      366.16      4.46 o 
  -1  -2   8     2697.24     2768.18     23.30 o 
   0  -2   8     1462.44     1408.73     13.22 o 
   1  -2   8       84.86       68.70      2.50 o 
   2  -2   8      330.51      346.32      5.93 o 
   3  -2   8      900.58      887.27     11.81 o 
   4  -2   8      685.50      691.68     11.34 o 
   5  -2   8      215.12      198.83      5.32 o 
   6  -2   8       16.64       19.79      2.50 o 
   7  -2   8      400.10      403.60      8.54 o 
 -12  -1   8        4.84        2.14      3.51 o 
 -11  -1   8      546.21      519.58     21.77 o 
 -10  -1   8      820.87      777.56     19.00 o 
  -9  -1   8      803.46      789.36     29.48 o 
  -8  -1   8      717.85      701.76     12.38 o 
  -7  -1   8      382.90      348.77      6.61 o 
  -6  -1   8     1947.12     1902.61     20.10 o 
  -5  -1   8     1638.54     1639.14     18.73 o 
  -4  -1   8      148.46      163.71      3.04 o 
  -3  -1   8     2264.53     2313.30     22.16 o 
  -2  -1   8     2090.79     2065.57     18.31 o 
  -1  -1   8      328.44      354.85      5.02 o 
   0  -1   8      831.37      870.66     10.29 o 
   1  -1   8     1886.99     1887.33     21.25 o 
   2  -1   8      631.04      598.71      9.71 o 
   3  -1   8       18.00       22.83      2.64 o 
   4  -1   8      416.80      403.66      8.52 o 
   5  -1   8      280.11      282.53      6.52 o 
   6  -1   8      198.89      204.54      5.76 o 
 -12   0   8      371.25      381.82     12.22 o 
 -11   0   8       64.68       83.34      6.21 o 
 -10   0   8      133.34      113.24      6.35 o 
  -9   0   8     1077.94     1023.18     17.48 o 
  -8   0   8     1501.23     1382.29     18.75 o 
  -7   0   8      941.97      904.10     13.22 o 
  -6   0   8     2978.24     3020.21     33.12 o 
  -5   0   8      695.14      623.55      7.86 o 
  -4   0   8     1616.96     1603.03     16.13 o 
  -3   0   8     1240.79     1370.55     13.30 o 
  -2   0   8      822.24      843.65      9.52 o 
  -1   0   8     2358.28     2361.17     22.96 o 
   0   0   8      844.40      830.64      9.42 o 
   1   0   8       28.66       29.86      1.97 o 
   2   0   8      834.94      846.47     13.44 o 
   3   0   8      887.77      883.00     14.25 o 
   4   0   8      144.83      154.31      5.06 o 
   5   0   8      102.77       93.94      4.31 o 
   6   0   8      254.96      253.96      6.54 o 
 -12   1   8       16.70        8.29      3.32 o 
 -11   1   8      342.28      356.20      8.20 o 
 -10   1   8      833.26      848.58     12.49 o 
  -9   1   8       24.95       25.45      2.33 o 
  -8   1   8      748.12      708.36     11.24 o 
  -7   1   8     1533.99     1423.23     17.42 o 
  -6   1   8     1809.09     1693.59     19.58 o 
  -5   1   8      648.43      673.66      9.27 o 
  -4   1   8     6167.99     6312.52     61.14 o 
  -3   1   8      784.58      701.72      8.54 o 
  -2   1   8      745.56      734.73      9.61 o 
  -1   1   8      447.44      506.83      7.23 o 
   0   1   8     1187.85     1171.16     16.80 o 
   1   1   8     1517.37     1507.91     21.12 o 
   2   1   8      164.86      166.21      4.94 o 
   3   1   8        6.71        6.88      2.43 o 
   4   1   8      492.80      500.34     11.00 o 
   5   1   8      284.33      291.58      7.52 o 
 -12   2   8      226.69      255.87      7.18 o 
 -11   2   8      178.73      209.85      6.25 o 
 -10   2   8      129.06      125.58      6.84 o 
  -9   2   8      640.65      599.09     18.69 o 
  -8   2   8     1226.12     1181.79     16.27 o 
  -7   2   8        3.84        8.29      1.83 o 
  -6   2   8     1934.67     1891.83     22.34 o 
  -5   2   8     1562.39     1497.25     19.19 o 
  -4   2   8     1242.38     1197.13     15.53 o 
  -3   2   8      208.93      238.10      5.09 o 
  -2   2   8     7075.87     7290.13     76.17 o 
  -1   2   8      581.07      550.41      8.89 o 
   0   2   8      117.73      106.93      4.10 o 
   1   2   8       64.62       61.68      3.89 o 
   2   2   8      879.54      886.05     15.27 o 
   3   2   8      650.50      672.59     12.12 o 
   4   2   8        6.10        9.57      2.13 o 
   5   2   8       32.08       33.25      3.18 o 
 -11   3   8      612.91      645.16     11.83 o 
 -10   3   8      481.99      491.59      8.90 o 
  -9   3   8       84.96       96.92      3.85 o 
  -8   3   8      448.97      424.52      7.94 o 
  -7   3   8      887.64      861.56     14.98 o 
  -6   3   8     1109.10     1085.63     15.40 o 
  -5   3   8      106.77      116.02      3.77 o 
  -4   3   8     2766.53     2707.92     33.18 o 
  -3   3   8     1060.86     1065.50     15.05 o 
  -2   3   8      422.01      408.24      9.07 o 
  -1   3   8        5.96       13.42      2.59 o 
   0   3   8     5147.39     5119.78     64.14 o 
   1   3   8      268.34      259.49      7.26 o 
   2   3   8        3.60        2.62      1.64 o 
   3   3   8        1.23        3.06      3.34 o 
   4   3   8      398.71      414.10      9.32 o 
 -11   4   8      294.23      309.11      7.70 o 
 -10   4   8      204.15      210.59      6.00 o 
  -9   4   8     1130.05     1123.18     17.72 o 
  -8   4   8      609.88      599.22     11.11 o 
  -7   4   8        0.74        3.74      1.63 o 
  -6   4   8      880.06      893.12     13.51 o 
  -5   4   8      862.64      842.09     12.88 o 
  -4   4   8      547.25      568.02     10.54 o 
  -3   4   8      293.39      287.81      7.12 o 
  -2   4   8     2331.27     2296.71     52.82 o 
  -1   4   8      516.98      517.69     12.82 o 
   0   4   8       45.44       45.51      4.28 o 
   1   4   8       39.09       46.85      3.82 o 
   2   4   8     2665.57     2548.80     38.80 o 
   3   4   8       69.72       84.08      4.72 o 
 -11   5   8      488.68      534.89     10.83 o 
 -10   5   8      421.69      439.67      9.50 o 
  -9   5   8      142.33      147.58      5.21 o 
  -8   5   8      580.73      580.75     12.50 o 
  -7   5   8     1450.88     1442.22     21.69 o 
  -6   5   8      439.77      448.20      8.58 o 
  -5   5   8       71.14       65.39      3.88 o 
  -4   5   8     1034.69     1057.62     16.99 o 
  -3   5   8      622.64      631.68     14.87 o 
  -2   5   8       99.25      113.70      6.93 o 
  -1   5   8      370.51      339.26     10.19 o 
   0   5   8     1242.05     1233.01     32.57 o 
   1   5   8      184.35      183.26      7.72 o 
   2   5   8        2.21        0.82      3.04 o 
 -10   6   8      200.57      206.21      6.46 o 
  -9   6   8      699.35      693.59     13.06 o 
  -8   6   8      358.67      390.21     13.58 o 
  -7   6   8        7.81       11.32      2.22 o 
  -6   6   8      903.30      922.96     15.69 o 
  -5   6   8     1281.65     1312.26     20.50 o 
  -4   6   8      164.65      165.99      6.99 o 
  -3   6   8      223.11      218.46      8.24 o 
  -2   6   8      773.30      778.03     24.40 o 
  -1   6   8      312.31      324.73     10.32 o 
   0   6   8        0.03        1.66      2.28 o 
   1   6   8      283.55      272.76     11.59 o 
  -9   7   8       69.77       70.86      5.14 o 
  -8   7   8      292.26      296.09      8.65 o 
  -7   7   8      672.17      663.59     19.61 o 
  -6   7   8      195.71      205.59      6.45 o 
  -5   7   8       47.33       58.61      9.54 o 
  -4   7   8      864.36      895.47     19.96 o 
  -3   7   8      756.72      797.68     22.10 o 
  -2   7   8       24.01       27.01      3.90 o 
  -1   7   8      283.95      277.51      9.88 o 
  -7   8   8      326.64      311.99      9.34 o 
  -6   8   8      232.17      263.32     11.94 o 
  -5   8   8      411.12      409.04     12.43 o 
  -4   8   8       71.15       71.34      6.04 o 
  -3   8   8      169.10      184.65      8.32 o 
  -1 -14   9     1245.94     1172.62     24.55 o 
   0 -14   9      725.66      737.17     21.01 o 
   1 -14   9        4.68        6.69      2.64 o 
   2 -14   9       19.10       31.68      5.04 o 
  -4 -13   9       29.93       31.42      4.71 o 
  -3 -13   9      237.53      248.54      7.96 o 
  -2 -13   9      792.23      749.21     17.54 o 
  -1 -13   9       45.01       50.43      4.53 o 
   0 -13   9       49.44       62.25      5.20 o 
   1 -13   9     1882.07     1878.98     35.47 o 
   2 -13   9      752.40      722.45     17.51 o 
   3 -13   9       66.32       71.20      5.79 o 
   4 -13   9       98.25      120.00      7.07 o 
  -5 -12   9      180.99      192.88      6.92 o 
  -4 -12   9      564.23      583.80     13.02 o 
  -3 -12   9      128.86      134.85      6.16 o 
  -2 -12   9      165.29      170.85      6.19 o 
  -1 -12   9      557.62      566.03     12.27 o 
   0 -12   9      766.44      737.11     17.07 o 
   1 -12   9        3.62        5.76      2.41 o 
   2 -12   9      175.77      198.04      7.92 o 
   3 -12   9     1882.51     1832.69     34.90 o 
   4 -12   9      492.56      466.24     16.82 o 
   5 -12   9      224.75      221.09      8.74 o 
  -7 -11   9      454.79      432.70     10.90 o 
  -6 -11   9      643.57      648.40     13.94 o 
  -5 -11   9       61.15       59.53      4.27 o 
  -4 -11   9      303.03      279.52      8.10 o 
  -3 -11   9      547.55      537.24     11.79 o 
  -2 -11   9      681.36      666.64     12.20 o 
  -1 -11   9       13.25       12.51      2.34 o 
   0 -11   9      413.19      406.66     11.30 o 
   1 -11   9      705.63      682.69     17.51 o 
   2 -11   9      478.93      478.75     12.93 o 
   3 -11   9       91.38       89.44      6.16 o 
   4 -11   9      318.29      332.31     12.30 o 
   5 -11   9     1252.97     1204.52     19.33 o 
  -8 -10   9      146.15      165.68      7.10 o 
  -7 -10   9       53.67       53.03      4.03 o 
  -6 -10   9      144.96      146.29      5.66 o 
  -5 -10   9     1161.87     1128.19     19.97 o 
  -4 -10   9      840.18      844.78     14.27 o 
  -3 -10   9        2.06        2.99      1.55 o 
  -2 -10   9      943.32      908.95     14.95 o 
  -1 -10   9      933.69      886.92     14.67 o 
   0 -10   9      476.41      466.38     12.08 o 
   1 -10   9       40.38       41.98      4.28 o 
   2 -10   9      632.26      647.08     15.45 o 
   3 -10   9      489.51      530.60     18.40 o 
   4 -10   9      158.60      155.70      5.25 o 
   5 -10   9      161.19      162.79      4.91 o 
   6 -10   9      345.98      352.50      7.77 o 
  -8  -9   9       47.43       43.84      3.65 o 
  -7  -9   9      268.13      300.32      9.64 o 
  -6  -9   9      172.63      182.57      6.07 o 
  -5  -9   9        1.94        3.16      1.56 o 
  -4  -9   9      608.71      576.36      9.84 o 
  -3  -9   9     2099.17     2030.51     26.22 o 
  -2  -9   9      557.00      550.37      9.01 o 
  -1  -9   9       67.56       64.38      3.25 o 
   0  -9   9     1684.79     1696.08     27.67 o 
   1  -9   9     1005.19     1016.58     18.60 o 
   2  -9   9      140.81      147.43      7.32 o 
   3  -9   9      198.77      199.38      5.66 o 
   4  -9   9      598.93      637.15     10.54 o 
   5  -9   9      190.51      206.89      5.80 o 
   6  -9   9       14.87       12.23      3.91 o 
  -9  -8   9      388.94      413.83     11.30 o 
  -8  -8   9      103.70      113.77      5.98 o 
  -7  -8   9      287.03      266.68      7.31 o 
  -6  -8   9      310.83      318.00      7.17 o 
  -5  -8   9      510.83      531.69      9.17 o 
  -4  -8   9       50.12       52.58      2.94 o 
  -3  -8   9       51.23       42.93      2.48 o 
  -2  -8   9     1402.60     1311.13     17.08 o 
  -1  -8   9     2639.07     2639.35     30.17 o 
   0  -8   9       63.35       69.90      3.16 o 
   1  -8   9      270.98      289.57      7.06 o 
   2  -8   9     1765.93     1852.81     23.91 o 
   3  -8   9      739.61      767.37     11.00 o 
   4  -8   9        0.80        0.84      1.40 o 
   5  -8   9      284.87      280.26      7.95 o 
   6  -8   9      336.48      350.99      8.38 o 
   7  -8   9       36.53       39.05      3.82 o 
 -10  -7   9      115.01      135.27      8.48 o 
  -9  -7   9        0.47        0.10      1.75 o 
  -8  -7   9      252.80      257.17     11.11 o 
  -7  -7   9      805.76      827.09     18.51 o 
  -6  -7   9      102.04      101.33      3.97 o 
  -5  -7   9      754.97      734.61     12.40 o 
  -4  -7   9     1045.53     1023.60     13.16 o 
  -3  -7   9      524.42      507.54      7.74 o 
  -2  -7   9       82.69       89.59      2.97 o 
  -1  -7   9      164.02      144.85      3.41 o 
   0  -7   9     1931.17     1915.43     30.54 o 
   1  -7   9     2253.10     2376.11     29.30 o 
   2  -7   9      139.19      131.87      4.78 o 
   3  -7   9      378.12      392.27      6.91 o 
   4  -7   9     1136.11     1164.72     15.29 o 
   5  -7   9      358.72      360.96      7.49 o 
   6  -7   9       39.46       30.87      2.80 o 
   7  -7   9      223.34      227.52      6.24 o 
 -10  -6   9       71.08       86.55      7.53 o 
  -9  -6   9     1329.87     1337.90     25.81 o 
  -8  -6   9      179.11      189.64      5.92 o 
  -7  -6   9       81.71       89.30      3.93 o 
  -6  -6   9      977.81     1009.29     16.19 o 
  -5  -6   9     1050.97     1026.70     18.23 o 
  -4  -6   9        8.86        7.75      1.22 o 
  -3  -6   9     1274.78     1260.31     15.32 o 
  -2  -6   9     2035.98     2004.23     21.23 o 
  -1  -6   9      257.68      239.87      4.28 o 
   0  -6   9      886.74      961.66     11.74 o 
   1  -6   9      181.81      173.85      3.98 o 
   2  -6   9     1529.47     1570.80     20.17 o 
   3  -6   9     1273.77     1291.81     18.01 o 
   4  -6   9      599.86      566.62     10.39 o 
   5  -6   9      316.26      320.05      6.48 o 
   6  -6   9      467.89      467.23      8.43 o 
   7  -6   9      110.69       97.65      4.24 o 
 -11  -5   9      577.96      629.83     29.50 o 
 -10  -5   9       70.72       79.87      6.90 o 
  -9  -5   9       41.30       43.07      3.04 o 
  -8  -5   9      429.70      435.55      9.66 o 
  -7  -5   9     2155.71     2135.07     30.24 o 
  -6  -5   9      127.26      117.42      4.80 o 
  -5  -5   9      454.07      477.66      9.04 o 
  -4  -5   9     2432.41     2589.51     31.20 o 
  -3  -5   9      749.11      736.68      9.88 o 
  -2  -5   9      124.70      140.91      3.03 o 
  -1  -5   9     1425.84     1428.86     14.70 o 
   0  -5   9     2276.49     2312.89     24.68 o 
   1  -5   9       31.84       26.86      1.68 o 
   2  -5   9     1811.93     1865.04     21.73 o 
   3  -5   9      120.70      118.80      3.98 o 
   4  -5   9      693.19      706.75     10.41 o 
   5  -5   9      489.40      457.07      9.01 o 
   6  -5   9      723.52      634.47     10.26 o 
   7  -5   9      176.58      180.67      5.56 o 
 -11  -4   9       58.76       56.81      9.40 o 
 -10  -4   9      468.97      509.66     17.26 o 
  -9  -4   9     1143.08     1148.55     19.63 o 
  -8  -4   9       22.18       20.19      2.32 o 
  -7  -4   9      396.63      402.34      8.27 o 
  -6  -4   9     1251.05     1248.34     21.14 o 
  -5  -4   9     2429.80     2368.80     28.86 o 
  -4  -4   9        5.38        5.93      1.52 o 
  -3  -4   9     1115.14     1087.83     14.71 o 
  -2  -4   9     3453.81     3728.57     37.03 o 
  -1  -4   9      274.81      249.11      3.63 o 
   0  -4   9      552.62      602.23      7.57 o 
   1  -4   9     1155.26     1164.76     15.77 o 
   2  -4   9     1492.39     1506.12     16.87 o 
   3  -4   9       18.36       21.35      1.90 o 
   4  -4   9     1872.04     1780.90     21.28 o 
   5  -4   9       38.21       45.23      2.87 o 
   6  -4   9      168.90      179.27      6.00 o 
 -11  -3   9      336.68      367.96     14.44 o 
 -10  -3   9      185.51      178.87      9.44 o 
  -9  -3   9      331.97      322.77      8.92 o 
  -8  -3   9     1106.52     1091.51     18.75 o 
  -7  -3   9     1674.92     1593.80     23.27 o 
  -6  -3   9       47.00       55.48      3.37 o 
  -5  -3   9     1247.33     1249.65     16.53 o 
  -4  -3   9     1972.29     2002.76     22.48 o 
  -3  -3   9     1774.82     1743.17     18.62 o 
  -2  -3   9      113.52      109.38      2.50 o 
  -1  -3   9     1585.68     1591.88     13.99 o 
   0  -3   9     2670.71     2769.62     30.35 o 
   1  -3   9       29.80       23.02      1.82 o 
   2  -3   9      807.05      832.89     11.24 o 
   3  -3   9      681.23      715.57     10.28 o 
   4  -3   9      579.74      565.54     10.29 o 
   5  -3   9       92.27       79.53      3.97 o 
   6  -3   9     1242.41     1093.95     17.85 o 
 -11  -2   9        4.68        4.94      2.50 o 
 -10  -2   9      537.37      544.79     18.01 o 
  -9  -2   9      516.46      508.67     17.43 o 
  -8  -2   9       67.33       58.91      4.15 o 
  -7  -2   9      984.18      942.87     17.56 o 
  -6  -2   9     1776.53     1673.66     24.37 o 
  -5  -2   9     1597.51     1555.38     17.03 o 
  -4  -2   9      519.91      539.07      7.32 o 
  -3  -2   9     2134.70     2075.28     23.12 o 
  -2  -2   9     1913.32     1897.67     17.86 o 
  -1  -2   9      599.22      583.49      6.82 o 
   0  -2   9      409.44      407.70      6.07 o 
   1  -2   9     1384.26     1378.39     16.48 o 
   2  -2   9     1245.62     1219.23     15.18 o 
   3  -2   9        6.77        5.64      1.40 o 
   4  -2   9      652.35      630.94     10.87 o 
   5  -2   9      322.79      324.34      7.41 o 
   6  -2   9      127.11      134.87      5.81 o 
 -11  -1   9      454.83      452.24     13.39 o 
 -10  -1   9        6.48        9.18      2.84 o 
  -9  -1   9       86.45       80.33      4.17 o 
  -8  -1   9     1180.73     1142.43     20.25 o 
  -7  -1   9      493.77      437.83      7.94 o 
  -6  -1   9        6.34       15.29      1.79 o 
  -5  -1   9     1931.48     1867.43     20.01 o 
  -4  -1   9     1845.56     1747.45     19.92 o 
  -3  -1   9      749.50      766.22      8.32 o 
  -2  -1   9     1144.34     1118.72     11.44 o 
  -1  -1   9     2228.99     2166.03     23.24 o 
   0  -1   9     1167.28     1113.56     16.57 o 
   1  -1   9       48.04       39.79      2.30 o 
   2  -1   9      509.49      509.46      8.94 o 
   3  -1   9      837.77      834.56     12.62 o 
   4  -1   9      354.69      334.91      7.18 o 
   5  -1   9       34.63       33.02      2.86 o 
 -11   0   9       60.54       74.33      6.06 o 
 -10   0   9     1148.67     1157.53     20.55 o 
  -9   0   9      534.63      530.95     10.02 o 
  -8   0   9       66.24       60.34      3.41 o 
  -7   0   9      398.47      367.21      7.23 o 
  -6   0   9     1529.19     1443.54     18.41 o 
  -5   0   9      193.06      177.52      3.95 o 
  -4   0   9      125.15      143.11      3.06 o 
  -3   0   9     2584.09     2558.88     24.72 o 
  -2   0   9     1210.30     1171.89     13.42 o 
  -1   0   9       95.99       98.82      3.31 o 
   0   0   9     1275.18     1248.43     18.35 o 
   1   0   9     1515.68     1478.37     17.67 o 
   2   0   9      399.92      384.00      7.31 o 
   3   0   9       10.85       10.73      1.86 o 
   4   0   9      358.99      362.08      7.76 o 
   5   0   9      370.77      381.95      8.77 o 
 -11   1   9      131.89      141.35      7.30 o 
 -10   1   9        1.46        3.43      1.67 o 
  -9   1   9      332.56      306.06      7.24 o 
  -8   1   9     1758.80     1714.75     24.88 o 
  -7   1   9      357.20      330.22      6.88 o 
  -6   1   9      373.81      379.53      7.10 o 
  -5   1   9      956.15      960.70     11.77 o 
  -4   1   9     1109.95     1138.73     14.27 o 
  -3   1   9        0.24        2.97      0.93 o 
  -2   1   9      159.11      154.72      4.17 o 
  -1   1   9     2267.59     2239.90     29.77 o 
   0   1   9      513.23      489.03     11.45 o 
   1   1   9       23.16       25.41      2.79 o 
   2   1   9      869.26      860.71     14.25 o 
   3   1   9      704.25      685.56     12.47 o 
   4   1   9       81.90       82.58      4.18 o 
 -11   2   9      215.64      233.22      6.17 o 
 -10   2   9     1130.43     1115.81     17.94 o 
  -9   2   9       67.39       65.71      3.79 o 
  -8   2   9      173.93      159.61      4.55 o 
  -7   2   9      841.26      802.96     13.37 o 
  -6   2   9     1553.24     1480.09     19.86 o 
  -5   2   9       77.71       79.60      3.41 o 
  -4   2   9      697.75      689.57     10.49 o 
  -3   2   9     1300.31     1329.16     19.76 o 
  -2   2   9      394.61      421.63      9.38 o 
  -1   2   9      184.95      179.66      7.45 o 
   0   2   9       63.14       71.27      4.88 o 
   1   2   9     1370.62     1308.89     22.02 o 
   2   2   9      157.92      147.98      5.44 o 
   3   2   9      153.35      142.32      5.14 o 
   4   2   9      411.35      434.40      9.75 o 
 -11   3   9       25.74       15.75      2.62 o 
 -10   3   9       36.64       30.30      2.95 o 
  -9   3   9      429.95      430.75      8.34 o 
  -8   3   9     1127.54     1098.77     18.99 o 
  -7   3   9        2.02        2.79      1.60 o 
  -6   3   9      591.80      572.53      9.87 o 
  -5   3   9     1282.00     1266.09     17.74 o 
  -4   3   9      701.72      725.42     12.65 o 
  -3   3   9        9.70        4.57      1.94 o 
  -2   3   9      659.28      646.57     14.80 o 
  -1   3   9     1144.12     1149.57     22.76 o 
   0   3   9       40.08       45.90      5.19 o 
   1   3   9      406.65      388.75     14.95 o 
   2   3   9        4.78       11.09      2.62 o 
   3   3   9      602.91      572.54     11.44 o 
 -10   4   9      233.92      261.89      7.04 o 
  -9   4   9      124.18      109.97      6.79 o 
  -8   4   9      203.55      195.23      7.38 o 
  -7   4   9      547.41      513.30     10.25 o 
  -6   4   9      631.82      619.13     10.70 o 
  -5   4   9       42.09       48.90      3.39 o 
  -4   4   9      813.61      816.50     14.06 o 
  -3   4   9     1243.20     1238.74     24.33 o 
  -2   4   9      114.47      129.53      6.22 o 
  -1   4   9      140.12      137.64      6.45 o 
   0   4   9      360.32      376.62     13.31 o 
   1   4   9      664.61      635.35     15.86 o 
   2   4   9        4.09        6.13      2.73 o 
 -10   5   9      162.75      158.89      6.15 o 
  -9   5   9      404.85      431.59      9.61 o 
  -8   5   9      130.05      142.24      5.30 o 
  -7   5   9      309.55      313.61      8.76 o 
  -6   5   9      389.54      383.14      8.77 o 
  -5   5   9      414.00      436.00      9.55 o 
  -4   5   9      159.16      155.07      9.56 o 
  -3   5   9      149.91      159.65      7.07 o 
  -2   5   9      649.90      649.43     18.49 o 
  -1   5   9      725.19      734.76     17.24 o 
   0   5   9        0.25        0.04      5.49 o 
   1   5   9      215.30      205.69     15.12 o 
  -9   6   9      110.73       99.31      5.76 o 
  -8   6   9      303.38      298.38      8.97 o 
  -7   6   9      387.28      397.62      9.29 o 
  -6   6   9       17.84       23.21      2.85 o 
  -5   6   9      481.89      484.77     13.23 o 
  -4   6   9      394.64      418.54     12.17 o 
  -3   6   9      163.71      180.73     13.66 o 
  -2   6   9        4.95        9.60      3.09 o 
  -1   6   9      194.26      210.71      8.56 o 
  -7   7   9      278.79      260.37     11.61 o 
  -6   7   9      347.02      368.67     12.87 o 
  -5   7   9      231.15      250.82     15.19 o 
  -4   7   9        8.95       12.48      3.43 o 
  -3   7   9      497.16      514.60     14.36 o 
  -3 -13  10       88.80       86.39      5.31 o 
  -2 -13  10       60.53       62.62      5.13 o 
  -1 -13  10     1147.75     1083.65     23.12 o 
   0 -13  10       77.14       94.32      6.41 o 
   1 -13  10        5.96        5.55      2.64 o 
   2 -13  10       90.79      102.91      6.90 o 
   3 -13  10       47.12       57.59      5.45 o 
  -5 -12  10      201.29      198.78      7.08 o 
  -4 -12  10       86.15       83.73      5.15 o 
  -3 -12  10     1641.63     1570.21     26.66 o 
  -2 -12  10      446.51      431.79      9.72 o 
  -1 -12  10        4.76        8.00      2.56 o 
   0 -12  10      318.19      305.50     10.03 o 
   1 -12  10     1186.23     1190.18     24.92 o 
   2 -12  10       41.10       44.97      4.71 o 
   3 -12  10       45.42       51.71      5.11 o 
   4 -12  10      261.19      255.19      9.78 o 
  -6 -11  10       90.00       87.25      5.20 o 
  -5 -11  10      553.31      569.45     13.14 o 
  -4 -11  10      311.57      320.11      8.65 o 
  -3 -11  10       69.81       72.08      4.67 o 
  -2 -11  10      353.45      335.25      7.92 o 
  -1 -11  10     2152.47     2046.19     37.31 o 
   0 -11  10      360.65      327.25     10.25 o 
   1 -11  10       53.50       64.23      5.27 o 
   2 -11  10      674.08      669.18     16.47 o 
   3 -11  10      818.98      794.47     18.80 o 
   4 -11  10        2.05        1.32      2.57 o 
   5 -11  10       81.70       86.37      5.69 o 
  -7 -10  10      669.81      682.41     14.24 o 
  -6 -10  10      719.14      698.23     14.28 o 
  -5 -10  10        0.15        1.58      1.73 o 
  -4 -10  10      396.32      392.88      8.54 o 
  -3 -10  10      944.02      923.88     15.29 o 
  -2 -10  10      232.86      233.23      6.21 o 
  -1 -10  10        2.60        4.91      2.11 o 
   0 -10  10      725.22      704.89     16.32 o 
   1 -10  10     1935.61     1878.45     34.93 o 
   2 -10  10      142.04      134.36      6.65 o 
   3 -10  10      227.36      234.56      8.84 o 
   4 -10  10      770.67      777.03     18.89 o 
   5 -10  10      392.60      405.41      9.39 o 
  -8  -9  10      633.88      605.13     15.21 o 
  -7  -9  10      310.03      288.11      9.44 o 
  -6  -9  10      561.09      582.27     11.01 o 
  -5  -9  10     1301.56     1248.99     19.22 o 
  -4  -9  10      809.00      808.08     13.67 o 
  -3  -9  10       67.83       58.45      3.39 o 
  -2  -9  10      949.36      886.19     14.59 o 
  -1  -9  10     1047.24     1010.11     20.76 o 
   0  -9  10       54.02       68.82      5.04 o 
   1  -9  10      127.69      129.83      6.31 o 
   2  -9  10      849.44      835.55     18.75 o 
   3  -9  10     1175.55     1211.61     18.91 o 
   4  -9  10        9.51       11.82      2.21 o 
   5  -9  10      334.94      331.72     10.28 o 
  -9  -8  10       16.73       22.17      5.11 o 
  -8  -8  10      302.19      310.38      9.65 o 
  -7  -8  10     1193.31     1163.15     20.76 o 
  -6  -8  10      786.10      739.36     14.59 o 
  -5  -8  10      207.41      188.90      5.31 o 
  -4  -8  10     1761.68     1715.59     24.46 o 
  -3  -8  10     1772.26     1728.90     21.73 o 
  -2  -8  10      504.19      524.02      8.71 o 
  -1  -8  10      304.22      287.23      7.27 o 
   0  -8  10     1315.49     1316.51     22.65 o 
   1  -8  10      738.70      725.25     14.62 o 
   2  -8  10        8.30       10.24      2.19 o 
   3  -8  10      291.84      301.86      7.42 o 
   4  -8  10      602.71      625.09     11.46 o 
   5  -8  10      468.05      475.00      9.18 o 
   6  -8  10       12.41       19.66      2.67 o 
 -10  -7  10      315.43      310.61     13.04 o 
  -9  -7  10      247.91      282.35      8.83 o 
  -8  -7  10      844.74      803.29     15.52 o 
  -7  -7  10       13.22       15.72      2.37 o 
  -6  -7  10     1270.23     1223.51     21.19 o 
  -5  -7  10     1629.13     1612.63     24.04 o 
  -4  -7  10      551.05      558.36      9.37 o 
  -3  -7  10       41.92       44.84      2.41 o 
  -2  -7  10     3131.03     3172.37     34.89 o 
  -1  -7  10     1626.65     1618.16     21.45 o 
   0  -7  10      150.85      171.63      5.93 o 
   1  -7  10      686.58      690.69     11.02 o 
   2  -7  10     1082.18     1123.60     16.13 o 
   3  -7  10      279.90      295.42      6.04 o 
   4  -7  10       76.42       67.44      3.66 o 
   5  -7  10      329.75      325.45      9.65 o 
   6  -7  10      278.74      277.39      7.13 o 
 -10  -6  10      391.32      388.97     15.44 o 
  -9  -6  10       11.71        6.62      2.23 o 
  -8  -6  10     1040.52     1011.68     18.33 o 
  -7  -6  10      338.41      360.58      9.18 o 
  -6  -6  10      855.90      792.00     14.96 o 
  -5  -6  10      226.30      247.83      6.29 o 
  -4  -6  10     2863.59     2859.20     34.62 o 
  -3  -6  10     1519.66     1536.58     18.32 o 
  -2  -6  10      120.33      133.55      3.55 o 
  -1  -6  10       32.05       30.14      2.14 o 
   0  -6  10     3110.30     3151.98     40.88 o 
   1  -6  10      968.30      970.74     14.13 o 
   2  -6  10       18.29       19.03      1.82 o 
   3  -6  10      946.31      964.59     14.16 o 
   4  -6  10      559.39      568.92     10.01 o 
   5  -6  10       32.65       38.58      3.08 o 
   6  -6  10       82.65       78.87      3.94 o 
 -10  -5  10      148.83      163.99      9.41 o 
  -9  -5  10      228.32      255.05      7.08 o 
  -8  -5  10      504.51      476.60     15.54 o 
  -7  -5  10      171.77      181.17      5.80 o 
  -6  -5  10     2211.89     2201.14     31.14 o 
  -5  -5  10      305.37      344.76      7.57 o 
  -4  -5  10      420.61      415.46      7.52 o 
  -3  -5  10      727.48      760.67     11.42 o 
  -2  -5  10     3469.48     3490.07     38.11 o 
  -1  -5  10      972.65     1005.14     12.98 o 
   0  -5  10       12.98       13.80      1.87 o 
   1  -5  10      254.44      265.74      5.32 o 
   2  -5  10     1770.65     1785.93     21.27 o 
   3  -5  10      356.57      355.77      6.67 o 
   4  -5  10        0.74        3.17      1.52 o 
   5  -5  10      842.03      790.52     12.19 o 
   6  -5  10      189.75      207.83      5.60 o 
 -11  -4  10      303.96      346.85     14.24 o 
 -10  -4  10       60.20       77.54     12.26 o 
  -9  -4  10       95.06       96.73      5.23 o 
  -8  -4  10      506.09      536.87     12.23 o 
  -7  -4  10      278.21      282.72      8.06 o 
  -6  -4  10      346.35      293.29      6.85 o 
  -5  -4  10      588.34      635.57     10.63 o 
  -4  -4  10     2897.98     2905.88     41.22 o 
  -3  -4  10      154.63      204.88      4.39 o 
  -2  -4  10       30.23       36.44      1.76 o 
  -1  -4  10     1234.82     1291.03     18.94 o 
   0  -4  10     2288.49     2323.75     26.25 o 
   1  -4  10      362.08      358.70      6.46 o 
   2  -4  10      157.50      158.04      4.20 o 
   3  -4  10      407.94      416.95      7.38 o 
   4  -4  10      587.34      576.65      9.38 o 
   5  -4  10       69.71       66.27      3.80 o 
 -11  -3  10       51.90       49.62      6.29 o 
 -10  -3  10      658.90      679.37     15.06 o 
  -9  -3  10      484.98      505.41     12.83 o 
  -8  -3  10        1.78        1.42      1.89 o 
  -7  -3  10      378.05      386.67      8.85 o 
  -6  -3  10      994.00     1000.37     17.93 o 
  -5  -3  10      158.54      182.63      4.17 o 
  -4  -3  10       70.16       43.82      2.13 o 
  -3  -3  10     1011.56     1100.09     12.88 o 
  -2  -3  10     2444.40     2466.13     24.24 o 
  -1  -3  10       15.04       26.13      1.85 o 
   0  -3  10       72.10       69.81      2.97 o 
   1  -3  10     1220.76     1235.55     15.31 o 
   2  -3  10      856.43      861.19     11.86 o 
   3  -3  10       56.99       52.26      2.89 o 
   4  -3  10      193.82      197.18      5.45 o 
   5  -3  10      337.77      344.73      7.69 o 
 -11  -2  10      381.54      405.55     12.70 o 
 -10  -2  10        0.83        1.53      1.63 o 
  -9  -2  10      276.98      259.44      7.49 o 
  -8  -2  10     1319.28     1247.32     22.10 o 
  -7  -2  10      486.58      466.20     10.92 o 
  -6  -2  10       92.29      114.87      4.41 o 
  -5  -2  10      854.06      932.51     11.43 o 
  -4  -2  10     1112.26     1201.00     13.97 o 
  -3  -2  10       10.87       20.73      1.58 o 
  -2  -2  10        8.13       17.32      1.80 o 
  -1  -2  10     1001.03     1051.66     15.84 o 
   0  -2  10     1299.27     1308.94     19.17 o 
   1  -2  10       12.31       13.61      1.84 o 
   2  -2  10      234.69      238.07      5.21 o 
   3  -2  10      759.17      756.70     11.98 o 
   4  -2  10      165.20      170.52      6.28 o 
   5  -2  10        0.08       -0.49      1.62 o 
 -11  -1  10      228.35      237.44     13.26 o 
 -10  -1  10      691.13      688.78     14.10 o 
  -9  -1  10      472.17      456.42     10.78 o 
  -8  -1  10       44.96       38.14      3.34 o 
  -7  -1  10      859.65      825.90     19.83 o 
  -6  -1  10     1604.19     1549.01     20.90 o 
  -5  -1  10      232.26      224.18      4.87 o 
  -4  -1  10      412.50      441.54      6.64 o 
  -3  -1  10     1137.62     1258.66     13.57 o 
  -2  -1  10      657.57      703.56      9.23 o 
  -1  -1  10       39.35       38.35      3.00 o 
   0  -1  10       87.44       93.52      4.07 o 
   1  -1  10      605.98      644.41     11.51 o 
   2  -1  10      404.52      399.14      7.66 o 
   3  -1  10       53.04       55.25      3.30 o 
   4  -1  10      214.08      232.19      6.14 o 
 -11   0  10      120.02      146.09      8.08 o 
 -10   0  10        0.08        2.68      2.20 o 
  -9   0  10      658.47      634.66     11.71 o 
  -8   0  10      837.54      802.31     13.79 o 
  -7   0  10      369.23      349.02      7.74 o 
  -6   0  10      227.03      238.44      5.73 o 
  -5   0  10     1528.91     1515.85     19.41 o 
  -4   0  10     1229.68     1236.61     14.45 o 
  -3   0  10       12.71       16.20      1.68 o 
  -2   0  10      723.77      741.45     11.29 o 
  -1   0  10      866.04      920.27     16.02 o 
   0   0  10      188.87      207.16      6.22 o 
   1   0  10      152.09      141.32      9.40 o 
   2   0  10       99.15      116.43      5.80 o 
   3   0  10      219.69      240.26      7.37 o 
   4   0  10       74.17       69.86      3.95 o 
 -11   1  10      179.08      196.84      7.46 o 
 -10   1  10      505.48      505.79     10.27 o 
  -9   1  10      138.03      152.32      5.20 o 
  -8   1  10       52.51       42.62      3.17 o 
  -7   1  10     1294.59     1227.67     19.19 o 
  -6   1  10      571.88      521.38      9.43 o 
  -5   1  10      139.23      129.10      4.12 o 
  -4   1  10      443.50      444.28      7.42 o 
  -3   1  10     1596.10     1615.39     23.36 o 
  -2   1  10      585.27      584.07     11.81 o 
  -1   1  10       46.85       48.54      3.51 o 
   0   1  10      726.21      751.13     19.43 o 
   1   1  10      389.99      406.13     11.10 o 
   2   1  10       14.65       16.02      2.63 o 
   3   1  10      182.24      177.89      5.35 o 
 -11   2  10      304.98      317.24      7.85 o 
 -10   2  10      242.92      237.91      6.75 o 
  -9   2  10      493.53      485.05     10.20 o 
  -8   2  10      401.66      394.48     12.22 o 
  -7   2  10       85.60       87.68      6.49 o 
  -6   2  10      205.29      191.04      5.20 o 
  -5   2  10     1644.12     1642.53     22.05 o 
  -4   2  10      197.94      204.35      5.84 o 
  -3   2  10        6.76        8.08      2.02 o 
  -2   2  10      481.06      479.08     10.54 o 
  -1   2  10     1001.46      945.07     23.57 o 
   0   2  10      170.09      150.92      8.69 o 
   1   2  10      128.33      130.44      7.74 o 
   2   2  10      511.83      549.65     12.44 o 
 -10   3  10      323.78      327.61      9.20 o 
  -9   3  10      258.01      276.43     12.07 o 
  -8   3  10      653.45      638.09     13.25 o 
  -7   3  10      831.41      792.41     18.95 o 
  -6   3  10      158.09      157.38      5.28 o 
  -5   3  10       12.52       13.35      2.20 o 
  -4   3  10      306.65      303.16      7.46 o 
  -3   3  10     1286.49     1326.91     28.97 o 
  -2   3  10       27.44       31.70      3.84 o 
  -1   3  10       20.59       27.80      3.64 o 
   0   3  10      353.40      371.30     13.26 o 
   1   3  10      343.92      347.86     13.04 o 
 -10   4  10      441.15      430.93     11.11 o 
  -9   4  10      699.76      703.81     13.19 o 
  -8   4  10      225.54      220.48      6.55 o 
  -7   4  10      105.07      114.52      5.16 o 
  -6   4  10     1001.33      977.03     16.47 o 
  -5   4  10      872.40      875.14     15.19 o 
  -4   4  10       14.13       18.22      3.35 o 
  -3   4  10       11.35       13.71      3.01 o 
  -2   4  10      268.28      280.74      9.47 o 
  -1   4  10      593.94      645.42     24.30 o 
   0   4  10        0.10        0.84      2.74 o 
  -9   5  10        8.88       13.81      2.89 o 
  -8   5  10      785.39      795.34     14.60 o 
  -7   5  10      726.42      694.87     13.30 o 
  -6   5  10       74.28       69.05      4.35 o 
  -5   5  10        4.14        4.01      2.67 o 
  -4   5  10      964.49     1005.69     21.72 o 
  -3   5  10      571.92      596.21     15.26 o 
  -2   5  10        6.19        8.55      2.94 o 
  -1   5  10       62.68       72.14      8.58 o 
  -7   6  10       17.20       17.01      2.84 o 
  -6   6  10      886.06      878.90     20.04 o 
  -5   6  10      481.42      470.39     13.45 o 
  -4   6  10        2.93        4.74      2.96 o 
  -3 -13  11      124.56      142.79      6.62 o 
  -2 -13  11      993.39      976.29     21.60 o 
  -1 -13  11        7.29        9.51      2.93 o 
   0 -13  11      358.33      351.37     11.35 o 
   1 -13  11      499.67      514.94     14.44 o 
  -5 -12  11      472.12      481.49     11.72 o 
  -4 -12  11      713.43      700.17     14.79 o 
  -3 -12  11        0.16        0.18      1.72 o 
  -2 -12  11      284.57      293.21      9.81 o 
  -1 -12  11      147.39      154.42      7.27 o 
   0 -12  11      992.14      943.53     21.16 o 
   1 -12  11       21.16       27.04      3.94 o 
   2 -12  11      649.35      679.58     18.37 o 
   3 -12  11      328.61      347.01     11.71 o 
  -6 -11  11      370.21      381.37     11.45 o 
  -5 -11  11       54.03       51.79      4.10 o 
  -4 -11  11      137.32      141.67      5.18 o 
  -3 -11  11      784.22      780.60     13.98 o 
  -2 -11  11      831.91      779.96     17.86 o 
  -1 -11  11       62.99       59.76      5.03 o 
   0 -11  11      579.84      560.75     14.68 o 
   1 -11  11      109.17      115.28      6.73 o 
   2 -11  11      599.72      597.43     18.70 o 
   3 -11  11       98.15      119.86      7.56 o 
   4 -11  11      628.03      661.41     21.60 o 
  -7 -10  11        4.42        7.33      2.21 o 
  -6 -10  11      287.55      271.85      9.04 o 
  -5 -10  11      765.59      721.77     13.07 o 
  -4 -10  11      344.82      348.82      8.90 o 
  -3 -10  11        2.67        1.11      1.46 o 
  -2 -10  11      471.31      430.70     10.37 o 
  -1 -10  11      881.26      877.78     23.70 o 
   0 -10  11      591.87      575.51     14.67 o 
   1 -10  11      214.26      215.64      8.44 o 
   2 -10  11      688.45      696.04     22.36 o 
   3 -10  11       47.44       62.58      5.51 o 
   4 -10  11      195.33      185.27      8.42 o 
  -8  -9  11      384.27      351.24     13.39 o 
  -7  -9  11      392.09      389.25     13.57 o 
  -6  -9  11      343.83      333.88     10.44 o 
  -5  -9  11       93.96       79.27      4.74 o 
  -4  -9  11      858.82      818.83     13.97 o 
  -3  -9  11     1019.16      994.34     16.14 o 
  -2  -9  11      132.31      136.53      5.90 o 
  -1  -9  11       39.35       38.32      3.96 o 
   0  -9  11      747.80      723.07     16.81 o 
   1  -9  11      661.59      669.88     19.52 o 
   2  -9  11      236.11      222.08      8.85 o 
   3  -9  11      313.59      340.09     11.16 o 
   4  -9  11      507.29      505.66     10.76 o 
  -9  -8  11      241.22      265.11      8.99 o 
  -8  -8  11      250.62      266.45      8.95 o 
  -7  -8  11        0.26        3.27      1.77 o 
  -6  -8  11     1044.90      961.14     20.77 o 
  -5  -8  11      605.98      612.73     12.92 o 
  -4  -8  11      252.09      270.16      7.63 o 
  -3  -8  11      433.29      397.26      8.27 o 
  -2  -8  11     1363.99     1306.09     22.28 o 
  -1  -8  11      901.37      907.92     19.36 o 
   0  -8  11        1.32        3.95      2.16 o 
   1  -8  11      174.81      167.52      7.27 o 
   2  -8  11      666.99      681.41     13.71 o 
   3  -8  11      307.01      324.63      9.58 o 
   4  -8  11       48.59       41.39      3.13 o 
   5  -8  11      271.74      273.32      6.92 o 
  -9  -7  11       22.02       23.32      2.83 o 
  -8  -7  11      412.34      414.59     11.79 o 
  -7  -7  11      537.93      540.75     13.52 o 
  -6  -7  11      209.44      212.00      7.73 o 
  -5  -7  11       72.09       77.15      4.47 o 
  -4  -7  11     1700.77     1695.46     27.80 o 
  -3  -7  11      749.30      778.94     14.01 o 
  -2  -7  11       61.86       80.98      4.04 o 
  -1  -7  11     1034.10      981.83     18.04 o 
   0  -7  11     1189.52     1192.91     21.14 o 
   1  -7  11      490.59      500.70     19.53 o 
   2  -7  11       57.35       64.58      6.77 o 
   3  -7  11      243.48      259.18      6.24 o 
   4  -7  11      362.42      374.76      7.96 o 
   5  -7  11       78.21       85.52      4.89 o 
 -10  -6  11      467.91      479.62     12.39 o 
  -9  -6  11      709.99      734.94     14.74 o 
  -8  -6  11       96.39      111.59      4.97 o 
  -7  -6  11      174.68      173.67      7.25 o 
  -6  -6  11      899.95      871.71     18.85 o 
  -5  -6  11      926.39      917.02     16.90 o 
  -4  -6  11       29.02       34.53      2.80 o 
  -3  -6  11      349.76      347.91      6.93 o 
  -2  -6  11     1626.28     1618.50     36.48 o 
  -1  -6  11      675.50      728.85     24.34 o 
   0  -6  11        2.95        2.64      1.84 o 
   1  -6  11     1426.49     1411.61     21.04 o 
   2  -6  11      621.24      613.55     11.46 o 
   3  -6  11      135.64      130.02      4.48 o 
   4  -6  11      145.07      147.34      4.93 o 
   5  -6  11      165.14      163.50     10.22 o 
 -10  -5  11      113.20      122.65      5.62 o 
  -9  -5  11      211.80      193.41      7.42 o 
  -8  -5  11     1211.87     1174.62     22.39 o 
  -7  -5  11     1155.54     1095.25     25.69 o 
  -6  -5  11        2.80        4.27      1.94 o 
  -5  -5  11      561.01      593.06     13.25 o 
  -4  -5  11     1164.21     1187.62     17.42 o 
  -3  -5  11     1100.05     1130.06     14.66 o 
  -2  -5  11       58.11       48.29      3.70 o 
  -1  -5  11      708.63      739.99     19.01 o 
   0  -5  11      986.18     1008.98     15.92 o 
   1  -5  11      370.32      383.53      8.27 o 
   2  -5  11       66.76       70.04      3.54 o 
   3  -5  11     1204.36     1167.52     17.63 o 
   4  -5  11      218.12      219.21      5.50 o 
   5  -5  11        8.01       10.58      2.01 o 
 -10  -4  11      819.53      816.46     28.80 o 
  -9  -4  11      759.02      763.29     17.81 o 
  -8  -4  11       18.95       20.77      3.17 o 
  -7  -4  11      691.58      656.13     13.20 o 
  -6  -4  11     2075.88     1960.13     31.20 o 
  -5  -4  11     1317.17     1235.37     17.60 o 
  -4  -4  11      351.88      328.95      6.14 o 
  -3  -4  11     1050.25     1101.83     14.31 o 
  -2  -4  11      895.89      974.57     15.18 o 
  -1  -4  11      814.85      835.12     15.53 o 
   0  -4  11      304.34      288.73      7.79 o 
   1  -4  11      783.92      780.26     12.91 o 
   2  -4  11      384.83      395.82      7.19 o 
   3  -4  11      116.16      109.84      4.14 o 
   4  -4  11       96.57      109.62      4.43 o 
 -11  -3  11      166.78      191.35      8.67 o 
 -10  -3  11       29.22       42.77      6.77 o 
  -9  -3  11      354.28      340.25     10.54 o 
  -8  -3  11     1426.68     1393.73     24.57 o 
  -7  -3  11      833.27      767.16     22.35 o 
  -6  -3  11       41.12       48.20      3.10 o 
  -5  -3  11     1418.22     1438.91     19.86 o 
  -4  -3  11     2323.47     2326.45     24.85 o 
  -3  -3  11      918.17      901.00     12.61 o 
  -2  -3  11     1072.77     1048.37     14.97 o 
  -1  -3  11     1219.07     1254.21     21.27 o 
   0  -3  11      388.03      407.42      9.27 o 
   1  -3  11      355.62      320.75      8.21 o 
   2  -3  11      407.78      404.15      7.32 o 
   3  -3  11      531.33      539.30     10.46 o 
   4  -3  11       97.88      108.11      4.79 o 
 -11  -2  11       89.96      107.95     11.59 o 
 -10  -2  11      851.82      856.86     16.91 o 
  -9  -2  11      209.92      243.36      8.36 o 
  -8  -2  11        0.66        2.02      1.87 o 
  -7  -2  11     1064.23      994.43     38.76 o 
  -6  -2  11     1651.89     1586.84     26.96 o 
  -5  -2  11      537.74      502.31      9.28 o 
  -4  -2  11      334.72      341.75      6.11 o 
  -3  -2  11     1789.13     1815.37     21.87 o 
  -2  -2  11     1672.76     1668.15     24.29 o 
  -1  -2  11      334.79      315.54      7.82 o 
   0  -2  11     1406.56     1350.19     22.12 o 
   1  -2  11      915.22      901.38     16.46 o 
   2  -2  11       83.18       99.95      4.69 o 
   3  -2  11       71.48       51.69      3.38 o 
   4  -2  11      292.19      308.42      7.30 o 
 -11  -1  11      174.60      194.95      6.21 o 
 -10  -1  11       80.58       77.55      4.86 o 
  -9  -1  11      439.52      435.87     10.87 o 
  -8  -1  11     1010.30      988.95     19.00 o 
  -7  -1  11      128.51       87.42     30.44 o 
  -6  -1  11      100.44      106.01      4.17 o 
  -5  -1  11     1797.24     1785.51     25.97 o 
  -4  -1  11     1246.46     1235.11     15.88 o 
  -3  -1  11      158.50      166.87      4.68 o 
  -2  -1  11      697.81      702.37     13.15 o 
  -1  -1  11     1448.99     1450.58     23.34 o 
   0  -1  11      777.47      764.34     14.43 o 
   1  -1  11       40.65       31.84      3.92 o 
   2  -1  11     1120.20     1066.47     19.42 o 
   3  -1  11      467.77      457.33     15.24 o 
 -11   0  11      689.21      667.94     14.32 o 
 -10   0  11      195.22      204.38      7.12 o 
  -9   0  11      177.45      168.17      6.41 o 
  -8   0  11      415.69      417.25      9.14 o 
  -7   0  11      990.65      964.81     17.96 o 
  -6   0  11      834.72      773.22     14.43 o 
  -5   0  11        7.13        7.97      1.67 o 
  -4   0  11      325.14      347.68      8.09 o 
  -3   0  11     1859.87     1907.88     29.64 o 
  -2   0  11      584.24      620.13     12.44 o 
  -1   0  11        2.82        5.30      1.85 o 
   0   0  11      699.14      677.63     15.34 o 
   1   0  11      804.66      769.95     17.11 o 
   2   0  11      237.59      226.34      9.47 o 
 -10   1  11      209.99      210.47      6.37 o 
  -9   1  11     1244.46     1178.45     19.19 o 
  -8   1  11      160.04      148.46      5.25 o 
  -7   1  11       51.38       43.94      3.80 o 
  -6   1  11      917.43      945.83     19.94 o 
  -5   1  11     1225.14     1211.68     17.41 o 
  -4   1  11      462.03      466.59     10.69 o 
  -3   1  11       61.45       66.87      4.26 o 
  -2   1  11      454.57      459.49     15.33 o 
  -1   1  11     1213.05     1242.49     29.20 o 
   0   1  11      153.39      154.24      8.21 o 
   1   1  11       27.93       32.67      4.47 o 
   2   1  11      435.20      446.25     12.59 o 
 -10   2  11      407.71      435.40      9.88 o 
  -9   2  11        8.58       12.78      2.64 o 
  -8   2  11      500.52      444.18     12.68 o 
  -7   2  11     1522.81     1430.06     24.97 o 
  -6   2  11       75.71       78.48      4.36 o 
  -5   2  11       12.95       24.15      2.67 o 
  -4   2  11     1185.93     1214.48     25.18 o 
  -3   2  11      853.55      878.49     16.47 o 
  -2   2  11      164.82      173.39     10.15 o 
  -1   2  11      223.48      196.74      9.59 o 
   0   2  11      407.98      410.13     15.68 o 
   1   2  11      503.61      518.62     16.78 o 
  -9   3  11      491.78      494.90     12.14 o 
  -8   3  11      333.08      346.19      9.74 o 
  -7   3  11       40.92       40.65      3.38 o 
  -6   3  11      647.50      634.85     12.24 o 
  -5   3  11     1224.92     1185.90     19.14 o 
  -4   3  11       16.27       24.60      3.06 o 
  -3   3  11      194.05      197.59     12.75 o 
  -2   3  11     1003.03     1004.22     21.39 o 
  -1   3  11      334.44      349.84     13.05 o 
   0   3  11       30.31       31.32      4.95 o 
  -8   4  11      229.98      217.49      6.94 o 
  -7   4  11      578.30      569.11     12.61 o 
  -6   4  11      192.32      190.65      8.11 o 
  -5   4  11      263.71      259.57      9.13 o 
  -4   4  11      526.91      538.56     14.22 o 
  -3   4  11      612.71      638.95     15.98 o 
  -2   4  11        0.20        3.29      2.71 o 
  -6   5  11      237.08      242.09      9.20 o 
  -5   5  11      444.43      433.79     19.98 o 
  -4 -12  12      483.79      465.60     10.30 o 
  -3 -12  12      640.41      632.36     14.04 o 
  -2 -12  12      330.70      326.57     10.71 o 
  -1 -12  12       46.02       50.09      4.98 o 
   0 -12  12      306.20      331.14     15.69 o 
   1 -12  12      772.96      828.00     19.91 o 
  -5 -11  12      720.70      701.45     13.24 o 
  -4 -11  12      339.57      328.82      8.57 o 
  -3 -11  12       52.48       57.04      3.82 o 
  -2 -11  12     1070.10     1026.71     36.82 o 
  -1 -11  12      777.07      788.54     27.23 o 
   0 -11  12       64.37       63.59      5.50 o 
   1 -11  12      117.25      128.05      7.31 o 
   2 -11  12      413.26      435.43     13.28 o 
  -7 -10  12      213.92      222.97      8.60 o 
  -6 -10  12      388.32      373.19      9.99 o 
  -5 -10  12       18.37        8.48      3.23 o 
  -4 -10  12      934.82      905.45     15.51 o 
  -3 -10  12      987.33      971.51     16.29 o 
  -2 -10  12      182.43      177.22      7.30 o 
  -1 -10  12      247.32      239.92      8.80 o 
   0 -10  12     1483.33     1501.75     29.85 o 
   1 -10  12      627.90      598.43     18.83 o 
   2 -10  12       16.24       15.30      3.98 o 
   3 -10  12      170.70      172.67      8.38 o 
  -7  -9  12        2.30       -0.12      1.89 o 
  -6  -9  12      500.30      496.30     11.72 o 
  -5  -9  12      482.00      450.85     12.80 o 
  -4  -9  12      250.02      235.75      7.45 o 
  -3  -9  12       22.51       22.99      2.54 o 
  -2  -9  12     1352.83     1348.17     26.59 o 
  -1  -9  12      950.19      930.34     20.33 o 
   0  -9  12       24.95       24.69      3.69 o 
   1  -9  12      502.71      527.13     14.26 o 
   2  -9  12     1335.49     1340.86     27.70 o 
   3  -9  12      318.17      311.86     11.06 o 
  -8  -8  12      278.89      278.40      9.30 o 
  -7  -8  12      660.05      621.03     13.51 o 
  -6  -8  12      102.73       99.88      5.56 o 
  -5  -8  12      129.80      124.01      5.26 o 
  -4  -8  12      742.66      761.61     15.28 o 
  -3  -8  12      674.31      654.20     13.65 o 
  -2  -8  12       46.90       49.11      5.61 o 
  -1  -8  12      215.99      205.12      7.80 o 
   0  -8  12     1249.74     1254.45     25.53 o 
   1  -8  12      599.37      601.14     15.33 o 
   2  -8  12        9.65        9.37      3.39 o 
   3  -8  12      597.02      596.43     13.24 o 
  -9  -7  12      358.07      390.90     10.00 o 
  -8  -7  12      137.90      146.60      6.55 o 
  -7  -7  12      159.26      142.43      5.90 o 
  -6  -7  12      617.90      572.59     12.47 o 
  -5  -7  12     1038.04      989.00     18.42 o 
  -4  -7  12        4.31        6.20      1.92 o 
  -3  -7  12      516.51      494.93     11.16 o 
  -2  -7  12      708.66      745.80     21.45 o 
  -1  -7  12      513.57      528.98     17.22 o 
   0  -7  12        9.97        7.95      2.62 o 
   1  -7  12      424.81      425.64     11.26 o 
   2  -7  12      785.58      788.01     15.56 o 
   3  -7  12      222.08      201.81      7.76 o 
   4  -7  12       59.22       61.21      4.40 o 
  -9  -6  12        0.76        1.16      2.32 o 
  -8  -6  12      735.31      744.70     17.25 o 
  -7  -6  12      600.92      607.35     12.98 o 
  -6  -6  12       13.18       12.30      3.11 o 
  -5  -6  12      474.96      463.59     10.66 o 
  -4  -6  12      861.54      844.82     16.18 o 
  -3  -6  12      964.02      961.92     17.86 o 
  -2  -6  12      215.60      209.87     10.23 o 
  -1  -6  12      886.15      861.63     23.76 o 
   0  -6  12      480.37      503.43     22.54 o 
   1  -6  12      165.08      154.74      5.84 o 
   2  -6  12      101.78      109.98      5.78 o 
   3  -6  12      389.56      393.58      9.06 o 
 -10  -5  12      205.17      250.72     11.32 o 
  -9  -5  12      433.76      473.24     15.68 o 
  -8  -5  12       11.99       26.64      4.27 o 
  -7  -5  12       43.89       54.29      6.15 o 
  -6  -5  12     1211.46     1198.04     21.15 o 
  -5  -5  12      628.49      610.32     12.79 o 
  -4  -5  12       41.68       51.95      3.33 o 
  -3  -5  12      891.44      889.61     16.74 o 
  -2  -5  12      774.16      760.76     25.90 o 
  -1  -5  12      431.29      438.23     10.26 o 
   0  -5  12      466.59      442.31     10.53 o 
   1  -5  12      855.60      821.69     20.68 o 
   2  -5  12      221.96      249.53      6.69 o 
   3  -5  12        4.93        6.17      1.89 o 
 -10  -4  12       53.23       53.60      4.09 o 
  -9  -4  12      121.85      134.11      6.83 o 
  -8  -4  12      487.76      517.07     14.06 o 
  -7  -4  12      494.86      516.17     11.99 o 
  -6  -4  12       12.29        9.51      1.97 o 
  -5  -4  12      258.60      276.68      6.82 o 
  -4  -4  12     1301.15     1381.16     21.01 o 
  -3  -4  12      319.35      340.99      7.11 o 
  -2  -4  12      175.36      183.36      6.16 o 
  -1  -4  12     1056.03     1082.82     19.42 o 
   0  -4  12      463.73      474.89     12.46 o 
   1  -4  12       44.89       46.85      3.74 o 
   2  -4  12      457.59      428.52      9.21 o 
   3  -4  12      515.01      514.01     14.42 o 
 -10  -3  12       78.01      110.14      5.61 o 
  -9  -3  12      416.55      415.57     10.69 o 
  -8  -3  12        1.22        3.20      2.57 o 
  -7  -3  12      420.21      439.15     12.60 o 
  -6  -3  12      695.12      701.02     14.61 o 
  -5  -3  12      307.76      311.37      8.53 o 
  -4  -3  12      121.06      135.40      4.19 o 
  -3  -3  12      553.82      628.91      9.71 o 
  -2  -3  12      910.35     1028.26     18.50 o 
  -1  -3  12       33.29       44.04      4.14 o 
   0  -3  12      204.72      217.74      6.73 o 
   1  -3  12      800.81      788.76     15.25 o 
   2  -3  12      206.43      210.14      7.63 o 
   3  -3  12       19.51       22.53      2.48 o 
 -10  -2  12        0.44        0.66      1.88 o 
  -9  -2  12      714.99      711.25     15.31 o 
  -8  -2  12      156.04      146.20     11.65 o 
  -7  -2  12      352.80      340.22     11.19 o 
  -6  -2  12       67.64       83.18      4.98 o 
  -5  -2  12      767.30      851.88     17.56 o 
  -4  -2  12      613.64      645.42     11.84 o 
  -3  -2  12       66.63       72.50      3.90 o 
  -2  -2  12      241.01      250.64      8.35 o 
  -1  -2  12      664.77      723.48     13.89 o 
   0  -2  12      403.61      438.30     10.19 o 
   1  -2  12       25.17       21.26      2.92 o 
   2  -2  12      118.62      149.47      6.95 o 
 -10  -1  12      381.45      413.52     10.85 o 
  -9  -1  12      622.20      634.68     14.31 o 
  -8  -1  12       46.15       41.78      4.09 o 
  -7  -1  12     1178.19     1198.59     19.26 o 
  -6  -1  12      187.72      177.29      9.26 o 
  -5  -1  12      130.18      110.14      4.63 o 
  -4  -1  12      267.76      297.12      7.51 o 
  -3  -1  12      832.22      909.03     19.56 o 
  -2  -1  12      333.95      361.34     10.75 o 
  -1  -1  12        3.07        5.55      1.93 o 
   0  -1  12      238.19      250.80     17.63 o 
   1  -1  12      492.57      519.83     16.67 o 
   2  -1  12      108.17      117.47      7.05 o 
 -10   0  12       19.08       15.92      2.87 o 
  -9   0  12      239.97      240.11      8.03 o 
  -8   0  12      587.05      567.04     11.45 o 
  -7   0  12      297.06      301.39      8.50 o 
  -6   0  12      163.26      172.25      5.72 o 
  -5   0  12     1261.53     1280.05     22.75 o 
  -4   0  12      125.99      128.75      6.81 o 
  -3   0  12        2.96        4.85      1.99 o 
  -2   0  12      396.69      420.25     11.39 o 
  -1   0  12      544.64      584.66     17.12 o 
   0   0  12      108.99      126.69     19.09 o 
   1   0  12       63.79       74.68      5.65 o 
  -9   1  12      199.82      187.47      7.23 o 
  -8   1  12       93.21       86.83      5.28 o 
  -7   1  12      413.71      385.53     10.22 o 
  -6   1  12      624.00      589.08     13.26 o 
  -5   1  12       31.30       38.68      3.83 o 
  -4   1  12      264.04      286.95      8.12 o 
  -3   1  12      867.50      901.91     16.94 o 
  -2   1  12       42.31       49.83      8.31 o 
  -1   1  12       29.39       33.15      4.84 o 
   0   1  12      352.57      359.06     13.30 o 
  -9   2  12      435.87      446.61     12.96 o 
  -8   2  12      372.87      376.98     10.37 o 
  -7   2  12       16.31       20.56      5.31 o 
  -6   2  12      180.80      169.08      6.75 o 
  -5   2  12      410.91      423.20     11.81 o 
  -4   2  12      453.07      455.70     10.89 o 
  -3   2  12       20.29       21.30      4.26 o 
  -2   2  12      255.08      257.46     10.82 o 
  -1   2  12      386.00      420.14     23.84 o 
  -7   3  12      545.83      542.01     13.15 o 
  -6   3  12      237.16      222.70      6.83 o 
  -5   3  12       36.66       39.22      3.82 o 
  -4   3  12      221.98      242.76      8.94 o 
  -3   3  12      244.05      269.51      9.55 o 
  -4 -11  13      102.63      125.93      6.34 o 
  -3 -11  13      451.25      472.16     13.15 o 
  -2 -11  13      251.54      260.67      9.46 o 
  -1 -11  13       29.81       28.31      5.72 o 
   0 -11  13      486.11      497.91     14.24 o 
  -6 -10  13       86.95       88.04      5.45 o 
  -5 -10  13     1090.62     1035.72     20.03 o 
  -4 -10  13      186.11      176.32      6.68 o 
  -3 -10  13       62.54       58.95      5.38 o 
  -2 -10  13      237.01      249.96      9.05 o 
  -1 -10  13      447.22      472.12     14.74 o 
   0 -10  13       97.15       88.59      7.18 o 
   1 -10  13        4.12       10.03      3.26 o 
  -7  -9  13     1038.69     1000.52     19.49 o 
  -6  -9  13      133.96      118.83      5.66 o 
  -5  -9  13       56.44       56.63      4.29 o 
  -4  -9  13      243.22      247.88      7.85 o 
  -3  -9  13     1312.92     1315.58     27.80 o 
  -2  -9  13       53.52       50.62      7.44 o 
  -1  -9  13      252.47      274.66     10.20 o 
   0  -9  13      271.37      280.12      9.92 o 
   1  -9  13      267.37      276.42     10.06 o 
   2  -9  13       11.59        9.26      3.05 o 
  -8  -8  13       96.72      121.34      5.84 o 
  -7  -8  13       13.00       10.59      2.72 o 
  -6  -8  13      852.51      817.79     16.58 o 
  -5  -8  13     1437.52     1429.50     25.15 o 
  -4  -8  13       47.87       42.23      3.78 o 
  -3  -8  13      279.43      278.36     12.23 o 
  -2  -8  13      377.92      368.11     14.19 o 
  -1  -8  13     1023.46     1045.02     59.31 o 
   0  -8  13        0.00        2.27      2.50 o 
   1  -8  13      409.32      420.56     16.00 o 
   2  -8  13      189.89      207.35      8.86 o 
  -8  -7  13      367.94      357.73      9.61 o 
  -7  -7  13     1211.60     1146.11     21.17 o 
  -6  -7  13       21.01       24.56      3.28 o 
  -5  -7  13       25.49       29.83      3.30 o 
  -4  -7  13     1321.01     1322.23     23.39 o 
  -3  -7  13     1240.08     1253.58     26.41 o 
  -2  -7  13        1.60        4.73      3.09 o 
  -1  -7  13      539.19      535.68     17.92 o 
   0  -7  13      382.50      398.48     15.02 o 
   1  -7  13      494.20      497.91     14.07 o 
   2  -7  13       29.20       35.87      3.76 o 
  -9  -6  13      293.50      318.89     10.66 o 
  -8  -6  13       80.52       91.70      6.06 o 
  -7  -6  13      183.90      163.85     13.50 o 
  -6  -6  13      686.02      639.98     13.64 o 
  -5  -6  13     1204.32     1162.45     23.22 o 
  -4  -6  13        2.99        1.36      1.62 o 
  -3  -6  13      228.68      244.45     11.28 o 
  -2  -6  13     1419.05     1465.44     35.98 o 
  -1  -6  13      584.41      586.21     71.88 o 
   0  -6  13        9.44       13.68      2.94 o 
   1  -6  13      572.47      574.79     14.76 o 
   2  -6  13      260.82      271.07      8.32 o 
  -9  -5  13      154.68      166.39      9.82 o 
  -8  -5  13      660.27      634.41     14.30 o 
  -7  -5  13      310.33      301.87     10.45 o 
  -6  -5  13        7.58        9.21      2.02 o 
  -5  -5  13      595.44      587.24     11.40 o 
  -4  -5  13      765.30      764.13     14.16 o 
  -3  -5  13      689.33      668.13     19.93 o 
  -2  -5  13       53.69       47.14      7.20 o 
  -1  -5  13      461.10      477.48     12.68 o 
   0  -5  13     1054.95     1033.68     21.92 o 
   1  -5  13      117.48      129.87      7.02 o 
   2  -5  13       28.58       35.35      4.37 o 
  -9  -4  13      288.00      321.36      9.48 o 
  -8  -4  13        5.82        4.19      2.25 o 
  -7  -4  13      446.53      441.93     11.22 o 
  -6  -4  13      764.17      744.40     15.60 o 
  -5  -4  13      168.22      152.85      6.04 o 
  -4  -4  13       18.50       22.85      3.88 o 
  -3  -4  13      996.73     1030.38     35.99 o 
  -2  -4  13      535.58      562.31     13.90 o 
  -1  -4  13      183.82      190.80      7.57 o 
   0  -4  13      114.82      106.18      7.70 o 
   1  -4  13      451.63      473.21     13.16 o 
   2  -4  13      548.25      517.73     13.78 o 
  -9  -3  13      162.54      146.83      6.32 o 
  -8  -3  13     1146.06     1126.84     21.58 o 
  -7  -3  13      184.06      196.54      8.37 o 
  -6  -3  13       99.68       91.87      5.48 o 
  -5  -3  13      760.37      762.77     15.79 o 
  -4  -3  13      552.91      565.29     15.62 o 
  -3  -3  13       20.01       19.30      3.00 o 
  -2  -3  13       85.73       97.16      6.09 o 
  -1  -3  13      954.84      989.91     21.11 o 
   0  -3  13      232.47      251.29      9.01 o 
   1  -3  13        6.46        7.02      2.38 o 
  -9  -2  13       10.44       15.18      3.04 o 
  -8  -2  13       20.64       19.20      4.08 o 
  -7  -2  13      349.07      356.02      9.94 o 
  -6  -2  13     1242.97     1228.36     22.81 o 
  -5  -2  13       37.15       37.90      4.65 o 
  -4  -2  13      266.28      281.37     13.33 o 
  -3  -2  13      762.03      789.58     21.94 o 
  -2  -2  13      235.72      258.31     11.07 o 
  -1  -2  13       12.79       16.60      3.14 o 
   0  -2  13      126.88      139.53      5.72 o 
   1  -2  13      529.37      537.32     16.78 o 
  -9  -1  13      658.55      652.64     14.99 o 
  -8  -1  13      959.54      972.62     25.75 o 
  -7  -1  13       22.23       24.81      3.85 o 
  -6  -1  13      146.62      141.44      5.29 o 
  -5  -1  13      438.11      436.35     10.95 o 
  -4  -1  13      907.55      926.78     20.39 o 
  -3  -1  13        5.79        5.18      3.16 o 
  -2  -1  13      356.91      386.54     24.08 o 
  -1  -1  13      444.24      489.96     12.95 o 
   0  -1  13       48.86       67.60      6.51 o 
  -8   0  13      167.52      178.57      7.88 o 
  -7   0  13      909.95      921.26     19.41 o 
  -6   0  13      855.18      822.48     16.85 o 
  -5   0  13      180.15      205.53     13.22 o 
  -4   0  13      304.68      329.00     10.54 o 
  -3   0  13      332.11      381.20     14.03 o 
  -2   0  13      442.30      451.32     14.71 o 
  -1   0  13       68.68       66.76      6.50 o 
  -8   1  13      272.85      274.04      8.83 o 
  -7   1  13       68.97       58.68      4.76 o 
  -6   1  13      302.54      321.67     10.55 o 
  -5   1  13      816.00      836.05     19.48 o 
  -4   1  13      483.69      444.72     12.87 o 
  -3   1  13      356.82      345.37     12.74 o 
  -2   1  13      354.57      381.88     13.62 o 
  -5   2  13      187.76      192.02     13.52 o 
  -4 -10  14      962.70      907.55     21.63 o 
  -3 -10  14      416.16      433.54     16.39 o 
  -2 -10  14       51.67       63.63      7.12 o 
  -1 -10  14      133.56      157.03     10.14 o 
  -6  -9  14      313.57      303.30      9.57 o 
  -5  -9  14      426.15      402.01     10.65 o 
  -4  -9  14      115.24       95.67      6.65 o 
  -3  -9  14      224.40      235.91     13.42 o 
  -2  -9  14     1247.19     1238.33     32.92 o 
  -1  -9  14      249.10      277.64     12.89 o 
   0  -9  14        0.42        0.73      6.38 o 
  -6  -8  14       17.23       17.88      2.91 o 
  -5  -8  14      307.09      307.01      9.55 o 
  -4  -8  14      498.87      499.96     14.29 o 
  -3  -8  14      270.48      255.38     21.17 o 
  -2  -8  14       18.79       24.93      4.93 o 
  -1  -8  14      411.94      425.01     28.42 o 
   0  -8  14     1130.94     1073.24     29.93 o 
  -7  -7  14       69.73       67.95      5.04 o 
  -6  -7  14      713.58      690.73     14.86 o 
  -5  -7  14      173.03      162.95      5.63 o 
  -4  -7  14        3.97        1.57      2.19 o 
  -3  -7  14      703.22      678.65     21.02 o 
  -2  -7  14      515.86      540.21     18.25 o 
  -1  -7  14       61.93       67.27      9.46 o 
   0  -7  14        4.86        6.83      3.24 o 
  -8  -6  14      964.20      917.21     22.99 o 
  -7  -6  14      423.41      427.57     15.87 o 
  -6  -6  14        2.56        3.86      2.00 o 
  -5  -6  14      400.58      374.90      8.83 o 
  -4  -6  14      718.20      721.81     17.92 o 
  -3  -6  14       46.68       48.98      5.92 o 
  -2  -6  14        3.20        2.13      5.84 o 
  -1  -6  14      871.09      882.41     25.46 o 
   0  -6  14      345.03      342.79     10.86 o 
  -8  -5  14        0.02        2.58      3.26 o 
  -7  -5  14      333.82      304.70     12.52 o 
  -6  -5  14     1087.93     1069.15     20.70 o 
  -5  -5  14      349.59      353.81      9.77 o 
  -4  -5  14       42.39       44.31      4.70 o 
  -3  -5  14      743.79      747.79     28.01 o 
  -2  -5  14      524.05      556.02     18.44 o 
  -1  -5  14        0.70        3.62      3.06 o 
   0  -5  14       32.07       43.43      4.66 o 
  -8  -4  14      711.73      732.63     16.14 o 
  -7  -4  14      401.12      385.19     10.64 o 
  -6  -4  14       62.59       55.18      4.55 o 
  -5  -4  14      818.28      767.99     16.18 o 
  -4  -4  14      958.75      784.48     34.65 o 
  -3  -4  14      142.05      160.06      8.79 o 
  -2  -4  14      134.02      142.57      8.46 o 
  -1  -4  14      713.76      725.24     17.33 o 
   0  -4  14      276.21      302.90     10.29 o 
  -8  -3  14       74.27       64.01      9.67 o 
  -7  -3  14     1094.98     1078.82     21.22 o 
  -6  -3  14      730.90      722.77     15.75 o 
  -5  -3  14      215.43      219.15      8.60 o 
  -4  -3  14      251.33      274.30     18.11 o 
  -3  -3  14     1029.81     1050.73     36.20 o 
  -2  -3  14      642.33      660.07     19.76 o 
  -1  -3  14       14.80       18.83      4.46 o 
  -8  -2  14      426.87      461.26     12.11 o 
  -7  -2  14      340.18      344.77     10.07 o 
  -6  -2  14      277.04      272.63      9.94 o 
  -5  -2  14     1389.15     1380.38     24.70 o 
  -4  -2  14      518.71      548.26     17.63 o 
  -3  -2  14       34.22       34.38      5.10 o 
  -2  -2  14      432.70      440.04     22.48 o 
  -7  -1  14      386.50      394.50     12.59 o 
  -6  -1  14      297.31      320.25      9.42 o 
  -5  -1  14      151.14      141.33      7.00 o 
  -4  -1  14      481.09      550.19     17.92 o 
  -3  -1  14     1196.28     1202.60     30.83 o 
  -5  -7  15      793.17      747.78     18.85 o 
  -4  -7  15      378.95      392.66     15.19 o 
  -3  -7  15      230.32      245.08     22.47 o 
  -5  -6  15      453.52      410.66     16.78 o 
  -4  -6  15        4.49       14.46      3.85 o 
  -3  -6  15      958.08      940.33     26.78 o 
  -6  -5  15        0.86        1.83      2.39 o 
  -5  -5  15     1243.00     1154.41     32.85 o 
  -4  -5  15       36.03       59.90     10.64 o 
  -3  -5  15      154.10      145.17      8.77 o 
  -5  -4  15      198.07      179.62     10.93 o 
  -4  -4  15       17.06       25.04      7.52 o 
                                                 
